# Supplementary material for: Large scale identification of pellicle and cell-free liquid phase associated proteins in Bacillus amyloliquefaciens L-17
Source: Curr Res Microb Sci. 2025 Apr 8;8:100387. doi: 10.1016/j.crmicr.2025.100387 (PMC12020853; doi:10.1016/j.crmicr.2025.100387)
Supplement: Supplementary file 2 [file mmc2.xlsx]

## Sheet: LB-fraction_Relicate 1
Details of protein identification in the first replicat of LB-Fraction , including PSM : peptide spectral match (indidicator of protein abundance)
LB fraction contains proteins detached by mechanical disruption of the pellicle.
Accession	Description	Location	CDS	Protein_id	Gene	Locus_Tag	Score	Coverage	# Proteins	# Unique Peptides	# Peptides	# PSMs	# AAs	MW kDa	calc. pI
WP_015387631.1	flagellin	complement(3454474..3455460)	gbkey=CDS	- NZ_CP074391.1_prot_WP_015387631.1_3296		KHA81_RS17050	2352.26	66.16	1	30	30	126	328	35.0704	5.24951
WP_003152178.1	DUF1016 domain-containing protein	3012425..3012964	gbkey=CDS	- NZ_CP074391.1_prot_WP_003152178.1_2848		KHA81_RS14795	1645	49.16	1	15	15	86	179	19.5311	9.21729
WP_015388265.1	S8 family serine peptidase	1598197..1602492	gbkey=CDS	- NZ_CP074391.1_prot_WP_015388265.1_1549		KHA81_RS08145	1765.44	22.5	1	27	27	85	1431	154.23	6.21436
WP_152514787.1	multifunctional 2',3'-cyclic-nucleotide 2'-phosphodiesterase/3'-nucleotidase/5'-nucleotidase	complement(812358..816653)	gbkey=CDS	- NZ_CP074391.1_prot_WP_152514787.1_770		KHA81_RS04145	1507.3	24.25	1	32	32	77	1431	156.121	6.99072
WP_015387749.1	chitosanase	3172060..3172896	gbkey=CDS	- NZ_CP074391.1_prot_WP_015387749.1_3007	csn	KHA81_RS15595	1459.82	42.45	1	17	17	70	278	31.3848	8.80713
WP_014305170.1	gamma-glutamyltransferase	2057148..2058923	gbkey=CDS	- NZ_CP074391.1_prot_WP_014305170.1_1881	ggt	KHA81_RS09810	1317.23	44.33	1	28	28	69	591	64.359	7.57666
WP_015388008.1	SipW-dependent-type signal peptide-containing protein	complement(2488949..2489734)	gbkey=CDS	- NZ_CP074391.1_prot_WP_015388008.1_2309		KHA81_RS11960	1447.62	59.77	1	21	21	68	261	28.1544	7.45947
WP_003150773.1	DUF3298 and DUF4163 domain-containing protein	complement(3793520..3794194)	gbkey=CDS	- NZ_CP074391.1_prot_WP_003150773.1_3647		KHA81_RS18805	1188.15	62.5	1	17	17	63	224	25.3151	9.5542
WP_003155170.1	hypothetical protein	complement(1063910..1064620)	gbkey=CDS	- NZ_CP074391.1_prot_WP_003155170.1_1016		KHA81_RS05475	1924.18	58.9	1	13	13	60	236	25.0538	9.39307
WP_003155052.1	peptide-binding protein	1135526..1137154	gbkey=CDS	- NZ_CP074391.1_prot_WP_003155052.1_1091		KHA81_RS05850	1041.12	41.33	1	20	20	58	542	61.3164	7.48877
WP_032865795.1	glycoside hydrolase family 18 protein	complement(75604..76887)	gbkey=CDS	- NZ_CP074391.1_prot_WP_032865795.1_73		KHA81_RS00395	1057.65	47.78	1	17	17	51	427	48.3429	9.12939
WP_014306056.1	S8 family serine peptidase	3711842..3714253	gbkey=CDS	- NZ_CP074391.1_prot_WP_014306056.1_3567		KHA81_RS18405	827.393	26.77	1	19	19	48	803	85.8407	7.32764
WP_015388168.1	glucuronoxylanase xynC	complement(1949323..1950594)	gbkey=CDS	- NZ_CP074391.1_prot_WP_015388168.1_1842		KHA81_RS09610	1021.18	35.7	1	13	13	45	423	47.7446	8.29443
WP_015388558.1	pectate lyase	770762..772027	gbkey=CDS	- NZ_CP074391.1_prot_WP_015388558.1_737		KHA81_RS03980	977.37	40.14	1	13	13	44	421	45.4233	8.1626
WP_003155195.1	S8 family serine peptidase	complement(1051415..1052563)	gbkey=CDS	- NZ_CP074391.1_prot_WP_003155195.1_1003		KHA81_RS05410	1016.35	35.6	1	10	10	43	382	39.0759	9.14404
WP_004393188.1	peroxiredoxin	3868111..3868674	gbkey=CDS	- NZ_CP074391.1_prot_WP_004393188.1_3722	ahpC	KHA81_RS19180	871.551	52.94	1	11	11	41	187	20.5122	4.64014
WP_003151206.1	endo-1,4-beta-xylanase XynA	3582048..3582689	gbkey=CDS	- NZ_CP074391.1_prot_WP_003151206.1_3426	xynA	KHA81_RS17700	603.38	55.4	1	10	10	36	213	23.2781	9.49561
WP_015388449.1	peptide ABC transporter substrate-binding protein	1141776..1143410	gbkey=CDS	- NZ_CP074391.1_prot_WP_015388449.1_1096		KHA81_RS05875	593.505	20.59	1	12	12	36	544	61.0079	8.38232
WP_015387689.1	M28 family peptidase	complement(3315594..3316874)	gbkey=CDS	- NZ_CP074391.1_prot_WP_015387689.1_3158		KHA81_RS16355	673.84	15.49	1	7	7	35	426	46.3053	6.40479
WP_003152143.1	type 1 glutamine amidotransferase	complement(3024420..3024944)	gbkey=CDS	- NZ_CP074391.1_prot_WP_003152143.1_2860		KHA81_RS14860	489.91	70.69	1	11	11	33	174	19.2871	5.96045
WP_139886654.1	class A beta-lactamase	1230760..1231680	gbkey=CDS	- NZ_CP074391.1_prot_WP_139886654.1_1211	bla	KHA81_RS06455	624.385	32.03	1	9	9	26	306	33.2052	8.19189
WP_003155182.1	glucose 1-dehydrogenase	1060849..1061706	gbkey=CDS	- NZ_CP074391.1_prot_WP_003155182.1_1011		KHA81_RS05450	468.618	38.6	1	9	9	26	285	30.8129	7.56201
WP_003154111.1	outer spore coat protein CotE	1777735..1778280	gbkey=CDS	- NZ_CP074391.1_prot_WP_003154111.1_1723	cotE	KHA81_RS09015	325.47	45.86	1	8	8	25	181	20.8382	4.38623
WP_003154064.1	RNA chaperone Hfq	1865076..1865297	gbkey=CDS	- NZ_CP074391.1_prot_WP_003154064.1_1753	hfq	KHA81_RS09165	448.67	100	1	8	8	24	73	8.49252	8.54346
WP_003155420.1	catalase KatA	complement(910534..911979)	gbkey=CDS	- NZ_CP074391.1_prot_WP_003155420.1_859	katA	KHA81_RS04685	350.11	19.33	1	9	9	22	481	54.5031	6.94678
WP_003156672.1	triacylglycerol lipase	315775..316419	gbkey=CDS	- NZ_CP074391.1_prot_WP_003156672.1_304		KHA81_RS01745	435.75	28.04	1	6	6	21	214	22.717	9.81787
WP_003152455.1	malate dehydrogenase	complement(2842391..2843329)	gbkey=CDS	- NZ_CP074391.1_prot_WP_003152455.1_2685	mdh	KHA81_RS13860	418.952	34.29	1	7	7	18	312	33.5465	5.16064
WP_003154023.1	lytic polysaccharide monooxygenase	1901046..1901666	gbkey=CDS	- NZ_CP074391.1_prot_WP_003154023.1_1786		KHA81_RS09330	430.194	38.83	1	8	8	16	206	22.4372	8.26514
WP_003150988.1	hypothetical protein	complement(3688726..3689187)	gbkey=CDS	- NZ_CP074391.1_prot_WP_003150988.1_3540		KHA81_RS18270	187.8	41.18	1	7	7	14	153	16.6128	9.33447
WP_003151740.1	hypothetical protein	3248426..3248911	gbkey=CDS	- NZ_CP074391.1_prot_WP_003151740.1_3090		KHA81_RS16010	318.2	31.06	1	4	4	13	161	17.8646	5.10986
WP_015387655.1	ribonuclease	3390180..3390653	gbkey=CDS	- NZ_CP074391.1_prot_WP_015387655.1_3232		KHA81_RS16730	285.257	37.58	1	7	7	13	157	17.4379	9.42236
WP_003155477.1	gamma-type small acid-soluble spore protein	884227..884397	gbkey=CDS	- NZ_CP074391.1_prot_WP_003155477.1_839		KHA81_RS04490	120.97	73.21	1	5	5	11	56	6.27695	9.24658
WP_003151908.1	hypothetical protein	complement(3155239..3155679)	gbkey=CDS	- NZ_CP074391.1_prot_WP_003151908.1_2989		KHA81_RS15505	349.76	18.49	1	2	2	10	146	16.1864	10.1401
WP_004393267.1	hypothetical protein	3831577..3831963	gbkey=CDS	- NZ_CP074391.1_prot_WP_004393267.1_3687		KHA81_RS19005	173.91	15.63	1	3	3	10	128	15.5857	7.41553
WP_015387727.1	oxalate decarboxylase family bicupin	3228247..3229407	gbkey=CDS	- NZ_CP074391.1_prot_WP_015387727.1_3070		KHA81_RS15910	171.266	10.62	1	4	4	10	386	43.6207	5.50342
WP_015387776.1	YukJ family protein	3100532..3101209	gbkey=CDS	- NZ_CP074391.1_prot_WP_015387776.1_2936		KHA81_RS15240	131.571	10.67	1	3	3	10	225	25.4362	5.21143
WP_015388729.1	starch-binding protein	344845..346824	gbkey=CDS	- NZ_CP074391.1_prot_WP_015388729.1_331		KHA81_RS01880	325.359	6.83	1	3	3	9	659	72.2314	6.49365
WP_015388752.1	DUF1906 domain-containing protein	complement(280447..282621)	gbkey=CDS	- NZ_CP074391.1_prot_WP_015388752.1_269		KHA81_RS01570	293.72	6.35	1	4	4	9	724	78.1411	5.2876
WP_187650984.1	hypothetical protein	complement(494388..494966)	gbkey=CDS	- NZ_CP074391.1_prot_WP_187650984.1_456		KHA81_RS02505	239.78	8.33	1	2	2	9	192	21.4615	9.75928
WP_015388172.1	cellulase family glycosylhydrolase	complement(1944748..1946247)	gbkey=CDS	- NZ_CP074391.1_prot_WP_015388172.1_1838		KHA81_RS09590	181.885	9.42	1	3	3	9	499	55.0525	7.54736
WP_007614902.1	alkyl hydroperoxide reductase subunit F	3868688..3870217	gbkey=CDS	- NZ_CP074391.1_prot_WP_007614902.1_3723	ahpF	KHA81_RS19185	177.405	13.75	1	4	4	9	509	54.8259	4.90674
WP_015388356.1	phage tail sheath family protein	1300368..1301765	gbkey=CDS	- NZ_CP074391.1_prot_WP_015388356.1_1287		KHA81_RS06835	161.132	7.74	1	3	3	9	465	50.3819	4.90674
WP_014305921.1	right-handed parallel beta-helix repeat-containing protein	3442288..3443694	gbkey=CDS	- NZ_CP074391.1_prot_WP_014305921.1_3284		KHA81_RS16990	254.95	14.74	1	5	5	8	468	50.9332	6.03662
WP_012118382.1	methionine ABC transporter substrate-binding lipoprotein MetQ	complement(3179110..3179925)	gbkey=CDS	- NZ_CP074391.1_prot_WP_012118382.1_3015	metQ	KHA81_RS15635	243.802	13.65	1	3	3	8	271	30.1802	9.20264
WP_003150717.1	IMP dehydrogenase	66396..67862	gbkey=CDS	- NZ_CP074391.1_prot_WP_003150717.1_65	guaB	KHA81_RS00350	165.786	10.25	1	4	4	8	488	52.8515	6.55127
WP_015387670.1	carboxylesterase/lipase family protein	3366637..3368085	gbkey=CDS	- NZ_CP074391.1_prot_WP_015387670.1_3204		KHA81_RS16585	123.16	16.18	1	6	6	8	482	52.8342	5.09717
WP_014305702.1	hydrolase	3044929..3045573	gbkey=CDS	- NZ_CP074391.1_prot_WP_014305702.1_2880		KHA81_RS14960	112.48	12.15	1	2	2	8	214	23.1656	4.83057
WP_007410399.1	elongation factor G	182137..184215	gbkey=CDS	- NZ_CP074391.1_prot_WP_007410399.1_169	fusA	KHA81_RS00990	217.97	4.91	1	3	3	7	692	76.4866	4.86865
WP_015387422.1	DUF1259 domain-containing protein	15521..16387	gbkey=CDS	- NZ_CP074391.1_prot_WP_015387422.1_19		KHA81_RS00095	189.58	13.54	1	3	3	7	288	32.824	8.47021
WP_003151188.1	VWA domain-containing protein	complement(3591707..3592393)	gbkey=CDS	- NZ_CP074391.1_prot_WP_003151188.1_3439		KHA81_RS17765	104.58	21.49	1	3	3	7	228	24.8607	9.45166
WP_003155677.1	LTA synthase family protein	746739..748667	gbkey=CDS	- NZ_CP074391.1_prot_WP_003155677.1_716		KHA81_RS03875	93.34	5.92	1	3	3	7	642	73.6586	7.12256
WP_152514778.1	hypothetical protein	complement(1223354..1223824)	gbkey=CDS	- NZ_CP074391.1_prot_WP_152514778.1_1203		KHA81_RS06415	298.931	19.23	1	2	2	6	156	17.0032	5.69385
WP_003156315.1	glucose 1-dehydrogenase	450732..451517	gbkey=CDS	- NZ_CP074391.1_prot_WP_003156315.1_415	gdh	KHA81_RS02300	179.672	11.49	1	2	2	6	261	28.3784	5.50342
WP_014306184.1	glycoside hydrolase family 68 protein	4936..6357	gbkey=CDS	- NZ_CP074391.1_prot_WP_014306184.1_7		KHA81_RS00035	167.61	5.29	1	2	2	6	473	53.0222	7.03467
WP_003156648.1	TerD family protein	331830..332411	gbkey=CDS	- NZ_CP074391.1_prot_WP_003156648.1_319		KHA81_RS01820	165.62	11.92	1	2	2	6	193	20.7222	4.61475
WP_003154742.1	glycoside hydrolase family 18 protein	1362238..1363500	gbkey=CDS	- NZ_CP074391.1_prot_WP_003154742.1_1350		KHA81_RS07150	142.75	16.19	1	4	4	6	420	47.5574	8.60205
WP_015387848.1	SGNH/GDSL hydrolase family protein	complement(2895293..2896045)	gbkey=CDS	- NZ_CP074391.1_prot_WP_015387848.1_2735		KHA81_RS14110	115.849	10	1	3	3	6	250	27.874	6.53662
WP_003153543.1	hypothetical protein	complement(2197086..2197532)	gbkey=CDS	- NZ_CP074391.1_prot_WP_003153543.1_2041		KHA81_RS10615	79.1733	14.19	1	3	3	6	148	16.5355	9.87646
WP_015388281.1	hypothetical protein	complement(1545774..1546391)	gbkey=CDS	- NZ_CP074391.1_prot_WP_015388281.1_1496		KHA81_RS07880	84.47	13.66	1	2	2	5	205	22.2893	4.64014
WP_003154560.1	aminopeptidase	complement(1465256..1466488)	gbkey=CDS	- NZ_CP074391.1_prot_WP_003154560.1_1458		KHA81_RS07690	82.7006	21.95	1	4	4	5	410	45.7639	5.31299
WP_003150840.1	choloylglycine hydrolase family protein	complement(3769120..3770106)	gbkey=CDS	- NZ_CP074391.1_prot_WP_003150840.1_3627		KHA81_RS18705	67.92	9.45	1	2	2	5	328	36.6831	5.97314
WP_004264608.1	ATP-dependent zinc metalloprotease FtsH	128527..130446	gbkey=CDS	- NZ_CP074391.1_prot_WP_004264608.1_126	ftsH	KHA81_RS00700	93.01	4.07	1	2	2	4	639	71.1393	6.1001
WP_015388283.1	M4 family metallopeptidase	complement(1543372..1544940)	gbkey=CDS	- NZ_CP074391.1_prot_WP_015388283.1_1494		KHA81_RS07870	55.8	9.2	1	3	3	4	522	56.8956	8.52881
WP_003154288.1	50S ribosomal protein L19	1675453..1675800	gbkey=CDS	- NZ_CP074391.1_prot_WP_003154288.1_1623	rplS	KHA81_RS08515	41.77	17.39	1	2	2	4	115	13.3776	10.9751
WP_003151167.1	F0F1 ATP synthase subunit C	complement(3602563..3602775)	gbkey=CDS	- NZ_CP074391.1_prot_WP_003151167.1_3451	atpE	KHA81_RS17825	145.11	38.57	1	2	2	3	70	7.08899	6.50732
WP_003155828.1	DUF1906 domain-containing protein	648419..650704	gbkey=CDS	- NZ_CP074391.1_prot_WP_003155828.1_625		KHA81_RS03420	78.32	3.94	1	2	2	3	761	83.8649	6.16357
WP_014304250.1	DUF4879 domain-containing protein	269459..269935	gbkey=CDS	- NZ_CP074391.1_prot_WP_014304250.1_257		KHA81_RS01510	72.54	11.39	1	2	2	3	158	16.8425	9.33447
WP_015388018.1	alanine racemase	2453078..2454259	gbkey=CDS	- NZ_CP074391.1_prot_WP_015388018.1_2269	alr	KHA81_RS11760	72.29	7.38	1	2	2	3	393	43.3211	9.05615
WP_014304883.1	S8 family peptidase	complement(1356777..1357736)	gbkey=CDS	- NZ_CP074391.1_prot_WP_014304883.1_1345		KHA81_RS07125	69.8019	4.39	1	2	2	3	319	33.8292	4.84326
WP_003155605.1	type I methionyl aminopeptidase	complement(798787..799536)	gbkey=CDS	- NZ_CP074391.1_prot_WP_003155605.1_756	map	KHA81_RS04075	68.37	10.04	1	2	2	3	249	26.9259	6.02393
WP_003154079.1	S8 family peptidase	complement(1859140..1860468)	gbkey=CDS	- NZ_CP074391.1_prot_WP_003154079.1_1744		KHA81_RS09120	62.8231	8.14	1	2	2	3	442	48.1191	6.12549
WP_003153224.1	transporter substrate-binding domain-containing protein	complement(2427209..2427976)	gbkey=CDS	- NZ_CP074391.1_prot_WP_003153224.1_2242		KHA81_RS11625	56.72	8.63	1	2	2	3	255	27.9712	8.22119
WP_003151992.1	leucyl aminopeptidase	complement(3117201..3118691)	gbkey=CDS	- NZ_CP074391.1_prot_WP_003151992.1_2947		KHA81_RS15295	55.03	3.43	1	2	2	3	496	53.3507	4.99561
WP_015388167.1	carbohydrate-binding protein	complement(1950646..1952184)	gbkey=CDS	- NZ_CP074391.1_prot_WP_015388167.1_1843		KHA81_RS09615	50.5931	8.01	1	2	2	3	512	54.2174	7.81104
WP_015388142.1	IseA DL-endopeptidase inhibitor family protein	2055011..2055553	gbkey=CDS	- NZ_CP074391.1_prot_WP_015388142.1_1878		KHA81_RS09790	47.42	11.11	1	2	2	3	180	20.0445	9.64209
WP_015388007.1	amyloid fiber anchoring/assembly protein TapA	complement(2490354..2491025)	gbkey=CDS	- NZ_CP074391.1_prot_WP_015388007.1_2311	tapA	KHA81_RS11970	41.94	8.52	1	2	2	3	223	25.8868	6.37939
WP_015388201.1	N-acetylmuramoyl-L-alanine amidase	complement(1870408..1871166)	gbkey=CDS	- NZ_CP074391.1_prot_WP_015388201.1_1760		KHA81_RS09200	33.0409	7.14	1	2	2	3	252	26.5936	7.06396
WP_003155497.1	serine protease	complement(873452..874363)	gbkey=CDS	- NZ_CP074391.1_prot_WP_003155497.1_827		KHA81_RS04430	32.01	12.21	1	2	2	3	303	32.3946	8.71924
WP_015387507.1	catalase	complement(3794889..3796940)	gbkey=CDS	- NZ_CP074391.1_prot_WP_015387507.1_3649		KHA81_RS18815	27.99	5.27	1	2	2	3	683	76.91	6.03662

## Sheet: LB-fraction_Replicate 2
Details of protein identification in the second replicat of LB-Fraction , including PSM : peptide spectral match (indidicator of protein abundance)
Accession	Description	Location	CDS	Protein_id	Gene	Locus_Tag	Score	Coverage	# Proteins	# Unique Peptides	# Peptides	# PSMs	# AAs	MW kDa	calc. pI
WP_015388008.1	SipW-dependent-type signal peptide-containing protein	complement(2488949..2489734)	gbkey=CDS	- NZ_CP074391.1_prot_WP_015388008.1_2309		KHA81_RS11960	1225.94	52.87	1	16	16	77	261	28.1544	7.45947
WP_003155170.1	hypothetical protein	complement(1063910..1064620)	gbkey=CDS	- NZ_CP074391.1_prot_WP_003155170.1_1016		KHA81_RS05475	1499.57	58.9	1	13	13	71	236	25.0538	9.39307
WP_015388265.1	S8 family serine peptidase	1598197..1602492	gbkey=CDS	- NZ_CP074391.1_prot_WP_015388265.1_1549		KHA81_RS08145	1265	17.82	1	20	20	66	1431	154.23	6.21436
WP_152514787.1	multifunctional 2',3'-cyclic-nucleotide 2'-phosphodiesterase/3'-nucleotidase/5'-nucleotidase	complement(812358..816653)	gbkey=CDS	- NZ_CP074391.1_prot_WP_152514787.1_770		KHA81_RS04145	996.254	19.5	1	23	23	54	1431	156.121	6.99072
WP_003155195.1	S8 family serine peptidase	complement(1051415..1052563)	gbkey=CDS	- NZ_CP074391.1_prot_WP_003155195.1_1003		KHA81_RS05410	874.426	29.32	1	9	9	48	382	39.0759	9.14404
WP_015387631.1	flagellin	complement(3454474..3455460)	gbkey=CDS	- NZ_CP074391.1_prot_WP_015387631.1_3296		KHA81_RS17050	800.12	21.04	1	8	8	47	328	35.0704	5.24951
WP_015388558.1	pectate lyase	770762..772027	gbkey=CDS	- NZ_CP074391.1_prot_WP_015388558.1_737		KHA81_RS03980	787	38.72	1	10	10	47	421	45.4233	8.1626
WP_015388168.1	glucuronoxylanase xynC	complement(1949323..1950594)	gbkey=CDS	- NZ_CP074391.1_prot_WP_015388168.1_1842		KHA81_RS09610	714.466	29.31	1	10	10	43	423	47.7446	8.29443
WP_015387749.1	chitosanase	3172060..3172896	gbkey=CDS	- NZ_CP074391.1_prot_WP_015387749.1_3007	csn	KHA81_RS15595	634.69	48.92	1	13	13	43	278	31.3848	8.80713
WP_003152178.1	DUF1016 domain-containing protein	3012425..3012964	gbkey=CDS	- NZ_CP074391.1_prot_WP_003152178.1_2848		KHA81_RS14795	565.83	47.49	1	13	13	41	179	19.5311	9.21729
WP_014305170.1	gamma-glutamyltransferase	2057148..2058923	gbkey=CDS	- NZ_CP074391.1_prot_WP_014305170.1_1881	ggt	KHA81_RS09810	524.84	19.12	1	13	13	40	591	64.359	7.57666
WP_014306056.1	S8 family serine peptidase	3711842..3714253	gbkey=CDS	- NZ_CP074391.1_prot_WP_014306056.1_3567		KHA81_RS18405	674.77	19.18	1	12	12	38	803	85.8407	7.32764
WP_003155052.1	peptide-binding protein	1135526..1137154	gbkey=CDS	- NZ_CP074391.1_prot_WP_003155052.1_1091		KHA81_RS05850	466.778	22.88	1	11	11	36	542	61.3164	7.48877
WP_003151206.1	endo-1,4-beta-xylanase XynA	3582048..3582689	gbkey=CDS	- NZ_CP074391.1_prot_WP_003151206.1_3426	xynA	KHA81_RS17700	675.01	53.52	1	7	7	34	213	23.2781	9.49561
WP_004393188.1	peroxiredoxin	3868111..3868674	gbkey=CDS	- NZ_CP074391.1_prot_WP_004393188.1_3722	ahpC	KHA81_RS19180	648.762	29.95	1	7	7	32	187	20.5122	4.64014
WP_003154111.1	outer spore coat protein CotE	1777735..1778280	gbkey=CDS	- NZ_CP074391.1_prot_WP_003154111.1_1723	cotE	KHA81_RS09015	351.48	37.57	1	7	7	24	181	20.8382	4.38623
WP_003155477.1	gamma-type small acid-soluble spore protein	884227..884397	gbkey=CDS	- NZ_CP074391.1_prot_WP_003155477.1_839		KHA81_RS04490	222.247	85.71	1	7	7	22	56	6.27695	9.24658
WP_015387655.1	ribonuclease	3390180..3390653	gbkey=CDS	- NZ_CP074391.1_prot_WP_015387655.1_3232		KHA81_RS16730	510.07	29.3	1	5	5	21	157	17.4379	9.42236
WP_032865795.1	glycoside hydrolase family 18 protein	complement(75604..76887)	gbkey=CDS	- NZ_CP074391.1_prot_WP_032865795.1_73		KHA81_RS00395	486.601	17.1	1	7	7	21	427	48.3429	9.12939
WP_003154023.1	lytic polysaccharide monooxygenase	1901046..1901666	gbkey=CDS	- NZ_CP074391.1_prot_WP_003154023.1_1786		KHA81_RS09330	366.736	36.89	1	6	6	21	206	22.4372	8.26514
WP_003155182.1	glucose 1-dehydrogenase	1060849..1061706	gbkey=CDS	- NZ_CP074391.1_prot_WP_003155182.1_1011		KHA81_RS05450	371.565	22.11	1	5	5	16	285	30.8129	7.56201
WP_139886654.1	class A beta-lactamase	1230760..1231680	gbkey=CDS	- NZ_CP074391.1_prot_WP_139886654.1_1211	bla	KHA81_RS06455	304.907	17.32	1	4	4	15	306	33.2052	8.19189
WP_003156672.1	triacylglycerol lipase	315775..316419	gbkey=CDS	- NZ_CP074391.1_prot_WP_003156672.1_304		KHA81_RS01745	230.55	25.23	1	5	5	15	214	22.717	9.81787
WP_003154064.1	RNA chaperone Hfq	1865076..1865297	gbkey=CDS	- NZ_CP074391.1_prot_WP_003154064.1_1753	hfq	KHA81_RS09165	204.96	86.3	1	6	6	15	73	8.49252	8.54346
WP_015387727.1	oxalate decarboxylase family bicupin	3228247..3229407	gbkey=CDS	- NZ_CP074391.1_prot_WP_015387727.1_3070		KHA81_RS15910	197.526	8.03	1	3	3	15	386	43.6207	5.50342
WP_015388449.1	peptide ABC transporter substrate-binding protein	1141776..1143410	gbkey=CDS	- NZ_CP074391.1_prot_WP_015388449.1_1096		KHA81_RS05875	213.194	13.24	1	8	8	14	544	61.0079	8.38232
WP_015388729.1	starch-binding protein	344845..346824	gbkey=CDS	- NZ_CP074391.1_prot_WP_015388729.1_331		KHA81_RS01880	169.442	9.86	1	5	5	14	659	72.2314	6.49365
WP_003152143.1	type 1 glutamine amidotransferase	complement(3024420..3024944)	gbkey=CDS	- NZ_CP074391.1_prot_WP_003152143.1_2860		KHA81_RS14860	241.87	45.4	1	6	6	12	174	19.2871	5.96045
WP_003150773.1	DUF3298 and DUF4163 domain-containing protein	complement(3793520..3794194)	gbkey=CDS	- NZ_CP074391.1_prot_WP_003150773.1_3647		KHA81_RS18805	239.45	17.41	1	4	4	12	224	25.3151	9.5542
WP_003151908.1	hypothetical protein	complement(3155239..3155679)	gbkey=CDS	- NZ_CP074391.1_prot_WP_003151908.1_2989		KHA81_RS15505	212.87	18.49	1	2	2	12	146	16.1864	10.1401
WP_015388167.1	carbohydrate-binding protein	complement(1950646..1952184)	gbkey=CDS	- NZ_CP074391.1_prot_WP_015388167.1_1843		KHA81_RS09615	106.07	10.55	1	4	4	12	512	54.2174	7.81104
WP_003151740.1	hypothetical protein	3248426..3248911	gbkey=CDS	- NZ_CP074391.1_prot_WP_003151740.1_3090		KHA81_RS16010	211.5	24.84	1	3	3	9	161	17.8646	5.10986
WP_003156110.1	FAD-binding oxidoreductase	573234..574580	gbkey=CDS	- NZ_CP074391.1_prot_WP_003156110.1_551		KHA81_RS03015	173.44	5.58	1	2	2	9	448	50.0395	8.79248
WP_003154036.1	hypothetical protein	complement(1890407..1890829)	gbkey=CDS	- NZ_CP074391.1_prot_WP_003154036.1_1774		KHA81_RS09270	150.719	28.57	1	3	3	9	140	14.9265	9.18799
WP_003150717.1	IMP dehydrogenase	66396..67862	gbkey=CDS	- NZ_CP074391.1_prot_WP_003150717.1_65	guaB	KHA81_RS00350	120.142	14.75	1	5	5	9	488	52.8515	6.55127
WP_015387422.1	DUF1259 domain-containing protein	15521..16387	gbkey=CDS	- NZ_CP074391.1_prot_WP_015387422.1_19		KHA81_RS00095	168.19	13.54	1	3	3	8	288	32.824	8.47021
WP_088005523.1	PQQ-binding-like beta-propeller repeat protein	complement(3863093..3864313)	gbkey=CDS	- NZ_CP074391.1_prot_WP_088005523.1_3716		KHA81_RS19150	79.43	14.53	1	2	2	8	406	43.0263	6.7124
WP_012118382.1	methionine ABC transporter substrate-binding lipoprotein MetQ	complement(3179110..3179925)	gbkey=CDS	- NZ_CP074391.1_prot_WP_012118382.1_3015	metQ	KHA81_RS15635	67.1398	9.59	1	3	3	8	271	30.1802	9.20264
WP_024084955.1	YdhK family protein	618560..619126	gbkey=CDS	- NZ_CP074391.1_prot_WP_024084955.1_598		KHA81_RS03250	203.142	15.43	1	2	2	7	188	20.2652	8.47021
WP_015388201.1	N-acetylmuramoyl-L-alanine amidase	complement(1870408..1871166)	gbkey=CDS	- NZ_CP074391.1_prot_WP_015388201.1_1760		KHA81_RS09200	165.713	14.68	1	4	4	7	252	26.5936	7.06396
WP_004264608.1	ATP-dependent zinc metalloprotease FtsH	128527..130446	gbkey=CDS	- NZ_CP074391.1_prot_WP_004264608.1_126	ftsH	KHA81_RS00700	86.37	5.79	1	3	3	7	639	71.1393	6.1001
WP_003156648.1	TerD family protein	331830..332411	gbkey=CDS	- NZ_CP074391.1_prot_WP_003156648.1_319		KHA81_RS01820	120.22	11.92	1	2	2	6	193	20.7222	4.61475
WP_015387776.1	YukJ family protein	3100532..3101209	gbkey=CDS	- NZ_CP074391.1_prot_WP_015387776.1_2936		KHA81_RS15240	90.4028	7.56	1	2	2	6	225	25.4362	5.21143
WP_015387689.1	M28 family peptidase	complement(3315594..3316874)	gbkey=CDS	- NZ_CP074391.1_prot_WP_015387689.1_3158		KHA81_RS16355	84.92	3.99	1	2	2	6	426	46.3053	6.40479
WP_015388480.1	3-phosphoserine/phosphohydroxythreonine transaminase	complement(1023791..1024870)	gbkey=CDS	- NZ_CP074391.1_prot_WP_015388480.1_978	serC	KHA81_RS05285	83.36	11.42	1	3	3	6	359	39.4448	6.46826
WP_003151745.1	aldo/keto reductase	complement(3247374..3248204)	gbkey=CDS	- NZ_CP074391.1_prot_WP_003151745.1_3089		KHA81_RS16005	48.703	16.67	1	3	3	6	276	31.5182	5.22412
WP_003155420.1	catalase KatA	complement(910534..911979)	gbkey=CDS	- NZ_CP074391.1_prot_WP_003155420.1_859	katA	KHA81_RS04685	36.5	4.78	1	2	2	6	481	54.5031	6.94678
WP_152514778.1	hypothetical protein	complement(1223354..1223824)	gbkey=CDS	- NZ_CP074391.1_prot_WP_152514778.1_1203		KHA81_RS06415	95.51	17.95	1	2	2	5	156	17.0032	5.69385
WP_007410399.1	elongation factor G	182137..184215	gbkey=CDS	- NZ_CP074391.1_prot_WP_007410399.1_169	fusA	KHA81_RS00990	68.37	3.18	1	2	2	5	692	76.4866	4.86865
WP_007614902.1	alkyl hydroperoxide reductase subunit F	3868688..3870217	gbkey=CDS	- NZ_CP074391.1_prot_WP_007614902.1_3723	ahpF	KHA81_RS19185	61.909	7.66	1	2	2	5	509	54.8259	4.90674
WP_014304250.1	DUF4879 domain-containing protein	269459..269935	gbkey=CDS	- NZ_CP074391.1_prot_WP_014304250.1_257		KHA81_RS01510	47.43	11.39	1	2	2	5	158	16.8425	9.33447
WP_003155677.1	LTA synthase family protein	746739..748667	gbkey=CDS	- NZ_CP074391.1_prot_WP_003155677.1_716		KHA81_RS03875	39.87	3.74	1	2	2	5	642	73.6586	7.12256
WP_003155700.1	spore coat protein CotJC	734345..734914	gbkey=CDS	- NZ_CP074391.1_prot_WP_003155700.1_702	cotJC	KHA81_RS03805	38.61	9.52	1	2	2	5	189	21.726	5.22412
WP_014305921.1	right-handed parallel beta-helix repeat-containing protein	3442288..3443694	gbkey=CDS	- NZ_CP074391.1_prot_WP_014305921.1_3284		KHA81_RS16990	131.17	6.2	1	3	3	4	468	50.9332	6.03662
WP_003155280.1	alpha/beta-type small acid-soluble spore protein	complement(997349..997555)	gbkey=CDS	- NZ_CP074391.1_prot_WP_003155280.1_947		KHA81_RS05130	71.17	39.71	1	2	2	4	68	7.03943	5.021
WP_021734196.1	M42 family metallopeptidase	1042485..1043525	gbkey=CDS	- NZ_CP074391.1_prot_WP_021734196.1_994		KHA81_RS05365	63.72	5.78	1	2	2	4	346	38.6106	6.37939
WP_015387430.1	spore coat protein	1460..1945	gbkey=CDS	- NZ_CP074391.1_prot_WP_015387430.1_3		KHA81_RS00015	62.74	17.39	1	2	2	4	161	18.7606	8.39697
WP_003154079.1	S8 family peptidase	complement(1859140..1860468)	gbkey=CDS	- NZ_CP074391.1_prot_WP_003154079.1_1744		KHA81_RS09120	55.28	9.28	1	3	3	4	442	48.1191	6.12549
WP_003156778.1	ABC transporter substrate-binding protein	complement(233472..234428)	gbkey=CDS	- NZ_CP074391.1_prot_WP_003156778.1_225		KHA81_RS01325	71.38	7.23	1	2	2	3	318	35.1915	8.29443
WP_014305020.1	insulinase family protein	1760980..1762266	gbkey=CDS	- NZ_CP074391.1_prot_WP_014305020.1_1707		KHA81_RS08935	66.26	6.31	1	2	2	3	428	49.0107	5.19873
WP_015388018.1	alanine racemase	2453078..2454259	gbkey=CDS	- NZ_CP074391.1_prot_WP_015388018.1_2269	alr	KHA81_RS11760	58.98	6.11	1	2	2	3	393	43.3211	9.05615
WP_015388356.1	phage tail sheath family protein	1300368..1301765	gbkey=CDS	- NZ_CP074391.1_prot_WP_015388356.1_1287		KHA81_RS06835	52.4	5.38	1	2	2	3	465	50.3819	4.90674
WP_003154169.1	aspartate-semialdehyde dehydrogenase	1745038..1746078	gbkey=CDS	- NZ_CP074391.1_prot_WP_003154169.1_1695	asd	KHA81_RS08875	49.3972	8.67	1	2	2	3	346	37.8504	5.71924
WP_015388734.1	TerD family protein	331210..331806	gbkey=CDS	- NZ_CP074391.1_prot_WP_015388734.1_318		KHA81_RS01815	39.0606	10.61	1	2	2	3	198	21.6079	5.30029
WP_015387718.1	assimilatory sulfite reductase (NADPH) flavoprotein subunit	complement(3253053..3254861)	gbkey=CDS	- NZ_CP074391.1_prot_WP_015387718.1_3093		KHA81_RS16025	30.2831	3.82	1	2	2	3	602	67.3126	4.90674
WP_003151992.1	leucyl aminopeptidase	complement(3117201..3118691)	gbkey=CDS	- NZ_CP074391.1_prot_WP_003151992.1_2947		KHA81_RS15295	30.91	4.03	1	2	2	2	496	53.3507	4.99561
WP_003155497.1	serine protease	complement(873452..874363)	gbkey=CDS	- NZ_CP074391.1_prot_WP_003155497.1_827		KHA81_RS04430	29.91	13.2	1	2	2	2	303	32.3946	8.71924
WP_015388651.1	hypothetical protein	572528..572854	gbkey=CDS	- NZ_CP074391.1_prot_WP_015388651.1_550		KHA81_RS03010	25.61	13.89	1	2	2	2	108	12.1932	9.33447

## Sheet: LB-fraction_Replicate 3
Details of protein identification in the third replicat of LB-Fraction , including PSM : peptide spectral match (indidicator of protein abundance)
Accession	Description	Location	CDS	Protein_id	Gene	Locus_Tag	Score	Coverage	# Proteins	# Unique Peptides	# Peptides	# PSMs	# AAs	MW kDa	calc. pI
WP_015388008.1	SipW-dependent-type signal peptide-containing protein	complement(2488949..2489734)	gbkey=CDS	- NZ_CP074391.1_prot_WP_015388008.1_2309		KHA81_RS11960	1822.18	69.73	1	23	23	120	261	28.1544	7.45947
WP_003155170.1	hypothetical protein	complement(1063910..1064620)	gbkey=CDS	- NZ_CP074391.1_prot_WP_003155170.1_1016		KHA81_RS05475	1444.3	58.9	1	11	11	59	236	25.0538	9.39307
WP_003155195.1	S8 family serine peptidase	complement(1051415..1052563)	gbkey=CDS	- NZ_CP074391.1_prot_WP_003155195.1_1003		KHA81_RS05410	1021.44	22.25	1	9	9	56	382	39.0759	9.14404
WP_015387749.1	chitosanase	3172060..3172896	gbkey=CDS	- NZ_CP074391.1_prot_WP_015387749.1_3007	csn	KHA81_RS15595	639.226	41.37	1	11	11	42	278	31.3848	8.80713
WP_015388265.1	S8 family serine peptidase	1598197..1602492	gbkey=CDS	- NZ_CP074391.1_prot_WP_015388265.1_1549		KHA81_RS08145	623.078	12.3	1	13	13	38	1431	154.23	6.21436
WP_004393188.1	peroxiredoxin	3868111..3868674	gbkey=CDS	- NZ_CP074391.1_prot_WP_004393188.1_3722	ahpC	KHA81_RS19180	568.521	33.16	1	9	9	31	187	20.5122	4.64014
WP_003152178.1	DUF1016 domain-containing protein	3012425..3012964	gbkey=CDS	- NZ_CP074391.1_prot_WP_003152178.1_2848		KHA81_RS14795	561.037	40.22	1	10	10	44	179	19.5311	9.21729
WP_015388558.1	pectate lyase	770762..772027	gbkey=CDS	- NZ_CP074391.1_prot_WP_015388558.1_737		KHA81_RS03980	515.881	22.33	1	7	7	24	421	45.4233	8.1626
WP_003154111.1	outer spore coat protein CotE	1777735..1778280	gbkey=CDS	- NZ_CP074391.1_prot_WP_003154111.1_1723	cotE	KHA81_RS09015	460.76	41.99	1	9	9	31	181	20.8382	4.38623
WP_015388168.1	glucuronoxylanase xynC	complement(1949323..1950594)	gbkey=CDS	- NZ_CP074391.1_prot_WP_015388168.1_1842		KHA81_RS09610	447.413	15.84	1	5	5	26	423	47.7446	8.29443
WP_003151206.1	endo-1,4-beta-xylanase XynA	3582048..3582689	gbkey=CDS	- NZ_CP074391.1_prot_WP_003151206.1_3426	xynA	KHA81_RS17700	434.73	55.4	1	9	9	28	213	23.2781	9.49561
WP_015387655.1	ribonuclease	3390180..3390653	gbkey=CDS	- NZ_CP074391.1_prot_WP_015387655.1_3232		KHA81_RS16730	389.67	21.02	1	3	3	16	157	17.4379	9.42236
WP_003155182.1	glucose 1-dehydrogenase	1060849..1061706	gbkey=CDS	- NZ_CP074391.1_prot_WP_003155182.1_1011		KHA81_RS05450	387.201	19.3	1	4	4	16	285	30.8129	7.56201
WP_032865795.1	glycoside hydrolase family 18 protein	complement(75604..76887)	gbkey=CDS	- NZ_CP074391.1_prot_WP_032865795.1_73		KHA81_RS00395	382.29	11.01	1	4	4	21	427	48.3429	9.12939
WP_014305170.1	gamma-glutamyltransferase	2057148..2058923	gbkey=CDS	- NZ_CP074391.1_prot_WP_014305170.1_1881	ggt	KHA81_RS09810	374.22	12.52	1	7	7	22	591	64.359	7.57666
WP_014306056.1	S8 family serine peptidase	3711842..3714253	gbkey=CDS	- NZ_CP074391.1_prot_WP_014306056.1_3567		KHA81_RS18405	336.34	13.45	1	8	8	25	803	85.8407	7.32764
WP_015387631.1	flagellin	complement(3454474..3455460)	gbkey=CDS	- NZ_CP074391.1_prot_WP_015387631.1_3296		KHA81_RS17050	313.9	19.21	1	5	5	30	328	35.0704	5.24951
WP_003154023.1	lytic polysaccharide monooxygenase	1901046..1901666	gbkey=CDS	- NZ_CP074391.1_prot_WP_003154023.1_1786		KHA81_RS09330	304.367	24.27	1	5	5	21	206	22.4372	8.26514
WP_003151102.1	fructose-bisphosphate aldolase	complement(3624280..3625137)	gbkey=CDS	- NZ_CP074391.1_prot_WP_003151102.1_3477		KHA81_RS17955	297.921	9.12	1	2	2	9	285	30.3664	5.37646
WP_139886654.1	class A beta-lactamase	1230760..1231680	gbkey=CDS	- NZ_CP074391.1_prot_WP_139886654.1_1211	bla	KHA81_RS06455	292.376	9.8	1	2	2	12	306	33.2052	8.19189
WP_152514787.1	multifunctional 2',3'-cyclic-nucleotide 2'-phosphodiesterase/3'-nucleotidase/5'-nucleotidase	complement(812358..816653)	gbkey=CDS	- NZ_CP074391.1_prot_WP_152514787.1_770		KHA81_RS04145	280.585	10.97	1	13	13	22	1431	156.121	6.99072
WP_014305702.1	hydrolase	3044929..3045573	gbkey=CDS	- NZ_CP074391.1_prot_WP_014305702.1_2880		KHA81_RS14960	251.849	12.15	1	2	2	16	214	23.1656	4.83057
WP_003152143.1	type 1 glutamine amidotransferase	complement(3024420..3024944)	gbkey=CDS	- NZ_CP074391.1_prot_WP_003152143.1_2860		KHA81_RS14860	250.29	34.48	1	4	4	17	174	19.2871	5.96045
WP_015388201.1	N-acetylmuramoyl-L-alanine amidase	complement(1870408..1871166)	gbkey=CDS	- NZ_CP074391.1_prot_WP_015388201.1_1760		KHA81_RS09200	223.866	25	1	6	6	11	252	26.5936	7.06396
WP_003154064.1	RNA chaperone Hfq	1865076..1865297	gbkey=CDS	- NZ_CP074391.1_prot_WP_003154064.1_1753	hfq	KHA81_RS09165	206	65.75	1	5	5	13	73	8.49252	8.54346
WP_015387422.1	DUF1259 domain-containing protein	15521..16387	gbkey=CDS	- NZ_CP074391.1_prot_WP_015387422.1_19		KHA81_RS00095	194.22	16.67	1	4	4	13	288	32.824	8.47021
WP_003156648.1	TerD family protein	331830..332411	gbkey=CDS	- NZ_CP074391.1_prot_WP_003156648.1_319		KHA81_RS01820	189.2	19.17	1	3	3	11	193	20.7222	4.61475
WP_003150773.1	DUF3298 and DUF4163 domain-containing protein	complement(3793520..3794194)	gbkey=CDS	- NZ_CP074391.1_prot_WP_003150773.1_3647		KHA81_RS18805	183.16	17.41	1	4	4	10	224	25.3151	9.5542
WP_015387727.1	oxalate decarboxylase family bicupin	3228247..3229407	gbkey=CDS	- NZ_CP074391.1_prot_WP_015387727.1_3070		KHA81_RS15910	170.851	8.55	1	3	3	14	386	43.6207	5.50342
WP_015388480.1	3-phosphoserine/phosphohydroxythreonine transaminase	complement(1023791..1024870)	gbkey=CDS	- NZ_CP074391.1_prot_WP_015388480.1_978	serC	KHA81_RS05285	166.25	15.32	1	4	4	8	359	39.4448	6.46826
WP_003155052.1	peptide-binding protein	1135526..1137154	gbkey=CDS	- NZ_CP074391.1_prot_WP_003155052.1_1091		KHA81_RS05850	154.981	9.23	1	4	4	11	542	61.3164	7.48877
WP_015387430.1	spore coat protein	1460..1945	gbkey=CDS	- NZ_CP074391.1_prot_WP_015387430.1_3		KHA81_RS00015	147.72	24.22	1	2	2	5	161	18.7606	8.39697
WP_003156315.1	glucose 1-dehydrogenase	450732..451517	gbkey=CDS	- NZ_CP074391.1_prot_WP_003156315.1_415	gdh	KHA81_RS02300	145.198	16.86	1	3	3	10	261	28.3784	5.50342
WP_003156672.1	triacylglycerol lipase	315775..316419	gbkey=CDS	- NZ_CP074391.1_prot_WP_003156672.1_304		KHA81_RS01745	140.57	21.96	1	4	4	9	214	22.717	9.81787
WP_003151740.1	hypothetical protein	3248426..3248911	gbkey=CDS	- NZ_CP074391.1_prot_WP_003151740.1_3090		KHA81_RS16010	138.57	24.84	1	3	3	8	161	17.8646	5.10986
WP_012118382.1	methionine ABC transporter substrate-binding lipoprotein MetQ	complement(3179110..3179925)	gbkey=CDS	- NZ_CP074391.1_prot_WP_012118382.1_3015	metQ	KHA81_RS15635	126.576	15.5	1	4	4	9	271	30.1802	9.20264
WP_003151908.1	hypothetical protein	complement(3155239..3155679)	gbkey=CDS	- NZ_CP074391.1_prot_WP_003151908.1_2989		KHA81_RS15505	126.45	26.03	1	3	3	9	146	16.1864	10.1401
WP_003154036.1	hypothetical protein	complement(1890407..1890829)	gbkey=CDS	- NZ_CP074391.1_prot_WP_003154036.1_1774		KHA81_RS09270	125.917	16.43	1	2	2	8	140	14.9265	9.18799
WP_003150769.1	glycoside hydrolase family 16 protein	complement(3798462..3799193)	gbkey=CDS	- NZ_CP074391.1_prot_WP_003150769.1_3651		KHA81_RS18825	116.63	12.35	1	2	2	7	243	27.3161	7.38623
WP_152514778.1	hypothetical protein	complement(1223354..1223824)	gbkey=CDS	- NZ_CP074391.1_prot_WP_152514778.1_1203		KHA81_RS06415	113.56	17.95	1	2	2	5	156	17.0032	5.69385
WP_004264608.1	ATP-dependent zinc metalloprotease FtsH	128527..130446	gbkey=CDS	- NZ_CP074391.1_prot_WP_004264608.1_126	ftsH	KHA81_RS00700	106.24	4.07	1	2	2	5	639	71.1393	6.1001
WP_003151992.1	leucyl aminopeptidase	complement(3117201..3118691)	gbkey=CDS	- NZ_CP074391.1_prot_WP_003151992.1_2947		KHA81_RS15295	79.78	9.27	1	4	4	7	496	53.3507	4.99561
WP_003156451.1	elongation factor Tu	184335..185525	gbkey=CDS	- NZ_CP074391.1_prot_WP_003156451.1_170	tuf	KHA81_RS00995	78.78	11.11	1	3	3	5	396	43.3998	4.93213
WP_003151902.1	ribonuclease	3160222..3161091	gbkey=CDS	- NZ_CP074391.1_prot_WP_003151902.1_2993		KHA81_RS15525	76.8	16.96	1	3	3	8	289	32.0076	5.99854
WP_046341317.1	hypothetical protein	complement(2153303..2153620)	gbkey=CDS	- NZ_CP074391.1_prot_WP_046341317.1_1986		KHA81_RS10340	70.56	27.62	1	2	2	3	105	11.5862	6.27783
WP_021734242.1	aldo/keto reductase	complement(258695..259540)	gbkey=CDS	- NZ_CP074391.1_prot_WP_021734242.1_245		KHA81_RS01450	70.29	10.32	1	3	3	5	281	31.9132	5.38916
WP_003155700.1	spore coat protein CotJC	734345..734914	gbkey=CDS	- NZ_CP074391.1_prot_WP_003155700.1_702	cotJC	KHA81_RS03805	69.38	9.52	1	2	2	6	189	21.726	5.22412
WP_015388142.1	IseA DL-endopeptidase inhibitor family protein	2055011..2055553	gbkey=CDS	- NZ_CP074391.1_prot_WP_015388142.1_1878		KHA81_RS09790	61.31	11.67	1	2	2	5	180	20.0445	9.64209
WP_015388356.1	phage tail sheath family protein	1300368..1301765	gbkey=CDS	- NZ_CP074391.1_prot_WP_015388356.1_1287		KHA81_RS06835	60.7042	8.39	1	3	3	3	465	50.3819	4.90674
WP_007410399.1	elongation factor G	182137..184215	gbkey=CDS	- NZ_CP074391.1_prot_WP_007410399.1_169	fusA	KHA81_RS00990	60.52	3.18	1	2	2	8	692	76.4866	4.86865
WP_003155477.1	gamma-type small acid-soluble spore protein	884227..884397	gbkey=CDS	- NZ_CP074391.1_prot_WP_003155477.1_839		KHA81_RS04490	56.3319	62.5	1	3	3	3	56	6.27695	9.24658
WP_021734196.1	M42 family metallopeptidase	1042485..1043525	gbkey=CDS	- NZ_CP074391.1_prot_WP_021734196.1_994		KHA81_RS05365	53.13	5.78	1	2	2	3	346	38.6106	6.37939
WP_003150717.1	IMP dehydrogenase	66396..67862	gbkey=CDS	- NZ_CP074391.1_prot_WP_003150717.1_65	guaB	KHA81_RS00350	49	5.74	1	2	2	4	488	52.8515	6.55127
WP_015387776.1	YukJ family protein	3100532..3101209	gbkey=CDS	- NZ_CP074391.1_prot_WP_015387776.1_2936		KHA81_RS15240	48.324	7.56	1	2	2	5	225	25.4362	5.21143
WP_003156464.1	30S ribosomal protein S10	186843..187151	gbkey=CDS	- NZ_CP074391.1_prot_WP_003156464.1_172	rpsJ	KHA81_RS01005	46.1562	22.55	1	2	2	5	102	11.6584	9.78857
WP_007614902.1	alkyl hydroperoxide reductase subunit F	3868688..3870217	gbkey=CDS	- NZ_CP074391.1_prot_WP_007614902.1_3723	ahpF	KHA81_RS19185	41.8967	7.66	1	2	2	4	509	54.8259	4.90674
WP_003154544.1	peptide deformylase	complement(1476326..1476880)	gbkey=CDS	- NZ_CP074391.1_prot_WP_003154544.1_1469	def	KHA81_RS07745	41.05	14.67	1	2	2	3	184	20.7396	5.60498
WP_004393267.1	hypothetical protein	3831577..3831963	gbkey=CDS	- NZ_CP074391.1_prot_WP_004393267.1_3687		KHA81_RS19005	40.71	10.16	1	2	2	3	128	15.5857	7.41553
WP_003156778.1	ABC transporter substrate-binding protein	complement(233472..234428)	gbkey=CDS	- NZ_CP074391.1_prot_WP_003156778.1_225		KHA81_RS01325	40.3072	5.35	1	2	2	3	318	35.1915	8.29443
WP_003153484.1	ubiquinol-cytochrome c reductase iron-sulfur subunit	complement(2233672..2234175)	gbkey=CDS	- NZ_CP074391.1_prot_WP_003153484.1_2083		KHA81_RS10830	37.61	13.17	1	2	2	2	167	18.7844	8.1333
WP_015388283.1	M4 family metallopeptidase	complement(1543372..1544940)	gbkey=CDS	- NZ_CP074391.1_prot_WP_015388283.1_1494		KHA81_RS07870	37.09	4.02	1	2	2	2	522	56.8956	8.52881
WP_014305921.1	right-handed parallel beta-helix repeat-containing protein	3442288..3443694	gbkey=CDS	- NZ_CP074391.1_prot_WP_014305921.1_3284		KHA81_RS16990	36.66	5.34	1	2	2	3	468	50.9332	6.03662
WP_003154288.1	50S ribosomal protein L19	1675453..1675800	gbkey=CDS	- NZ_CP074391.1_prot_WP_003154288.1_1623	rplS	KHA81_RS08515	36.24	16.52	1	2	2	3	115	13.3776	10.9751
WP_003156493.1	30S ribosomal protein S5	194842..195342	gbkey=CDS	- NZ_CP074391.1_prot_WP_003156493.1_190	rpsE	KHA81_RS01095	32.3	13.86	1	2	2	2	166	17.6258	9.92041
WP_015388449.1	peptide ABC transporter substrate-binding protein	1141776..1143410	gbkey=CDS	- NZ_CP074391.1_prot_WP_015388449.1_1096		KHA81_RS05875	27.97	4.04	1	2	2	2	544	61.0079	8.38232

## Sheet: TB-fration_Replicate 1
Details of protein identification in the first replicat of TB-Fraction , including PSM : peptide spectral match (indidicator of protein abundance)
TB fraction includes proteins chemically extracted from the pellicle.
Accession	Description	Location	CDS	Protein_id	Gene	Locus_Tag	Score	Coverage	# Proteins	# Unique Peptides	# Peptides	# PSMs	# AAs	MW kDa	calc. pI
WP_015388008.1	SipW-dependent-type signal pepte-containing protein	complement(2488949..2489734)	gbkey=CDS -	NZ_CP074391.1_prot_WP_015388008.1_2309		KHA81_RS11960	3765.95	56.7	1	19	19	190	261	28.1544	7.45947
WP_015388265.1	S8 family serine peptase	1598197..1602492	gbkey=CDS -	NZ_CP074391.1_prot_WP_015388265.1_1549		KHA81_RS08145	1612.05	16.63	1	19	19	86	1431	154.23	6.21436
WP_015388651.1	hypothetical protein	572528..572854	gbkey=CDS -	NZ_CP074391.1_prot_WP_015388651.1_550		KHA81_RS03010	1128.86	33.33	1	8	8	52	108	12.1932	9.33447
WP_152514787.1	multifunctional 2',3'-cyclic-nucleote 2'-phosphodiesterase/3'-nucleotase/5'-nucleotase	complement(812358..816653)	gbkey=CDS -	NZ_CP074391.1_prot_WP_152514787.1_770		KHA81_RS04145	988.273	7.9	1	10	10	42	1431	156.121	6.99072
WP_003152178.1	DUF1016 domain-containing protein	3012425..3012964	gbkey=CDS -	NZ_CP074391.1_prot_WP_003152178.1_2848		KHA81_RS14795	975.286	36.31	1	12	12	48	179	19.5311	9.21729
WP_003155249.1	peptylprolyl isomerase	complement(1018915..1019766)	gbkey=CDS -	NZ_CP074391.1_prot_WP_003155249.1_968		KHA81_RS05235	639.55	18.02	1	6	6	18	283	31.4975	9.02686
WP_015387422.1	DUF1259 domain-containing protein	15521..16387	gbkey=CDS -	NZ_CP074391.1_prot_WP_015387422.1_19		KHA81_RS00095	606.54	23.96	1	6	6	24	288	32.824	8.47021
WP_015387631.1	flagellin	complement(3454474..3455460)	gbkey=CDS -	NZ_CP074391.1_prot_WP_015387631.1_3296		KHA81_RS17050	586.29	11.89	1	5	5	31	328	35.0704	5.24951
WP_015388659.1	sporulation hydrolase CotR	complement(558890..559858)	gbkey=CDS -	NZ_CP074391.1_prot_WP_015388659.1_537	cotR	KHA81_RS02945	576.314	29.5	1	7	7	25	322	35.3144	9.64209
WP_003156451.1	elongation factor Tu	184335..185525	gbkey=CDS -	NZ_CP074391.1_prot_WP_003156451.1_170	tuf	KHA81_RS00995	561.72	18.18	1	5	5	22	396	43.3998	4.93213
WP_003154111.1	outer spore coat protein CotE	1777735..1778280	gbkey=CDS -	NZ_CP074391.1_prot_WP_003154111.1_1723	cotE	KHA81_RS09015	526.22	27.62	1	7	7	27	181	20.8382	4.38623
WP_014306056.1	S8 family serine peptase	3711842..3714253	gbkey=CDS -	NZ_CP074391.1_prot_WP_014306056.1_3567		KHA81_RS18405	478.85	15.44	1	9	9	29	803	85.8407	7.32764
WP_003151908.1	hypothetical protein	complement(3155239..3155679)	gbkey=CDS -	NZ_CP074391.1_prot_WP_003151908.1_2989		KHA81_RS15505	431.431	32.88	1	5	5	17	146	16.1864	10.1401
WP_003156436.1	50S ribosomal protein L7/L12	172068..172439	gbkey=CDS -	NZ_CP074391.1_prot_WP_003156436.1_162	rplL	KHA81_RS00955	398.69	28.46	1	3	3	11	123	12.7429	4.55127
WP_003156433.1	50S ribosomal protein L10	171526..172026	gbkey=CDS -	NZ_CP074391.1_prot_WP_003156433.1_161	rplJ	KHA81_RS00950	373.085	16.87	1	3	3	21	166	17.9786	5.2749
WP_021734090.1	hypothetical protein	3533042..3533608	gbkey=CDS -	NZ_CP074391.1_prot_WP_021734090.1_3368		KHA81_RS17410	310.805	19.68	1	3	3	12	188	22.6222	11.019
WP_015388516.1	FAD-binding oxoreductase	complement(903065..904420)	gbkey=CDS -	NZ_CP074391.1_prot_WP_015388516.1_852		KHA81_RS04650	307.34	10.42	1	4	4	15	451	51.1622	9.14404
WP_003154310.1	acyl carrier protein	1664501..1664734	gbkey=CDS -	NZ_CP074391.1_prot_WP_003154310.1_1611	acpP	KHA81_RS08455	298.3	28.57	1	2	2	13	77	8.58616	3.97998
WP_003155789.1	multicopper oxase family protein	complement(670775..672313)	gbkey=CDS -	NZ_CP074391.1_prot_WP_003155789.1_645		KHA81_RS03520	295.26	17.19	1	8	8	23	512	58.1062	6.75635
WP_015387727.1	oxalate decarboxylase family bicupin	3228247..3229407	gbkey=CDS -	NZ_CP074391.1_prot_WP_015387727.1_3070		KHA81_RS15910	289.651	12.69	1	5	5	15	386	43.6207	5.50342
WP_004393188.1	peroxiredoxin	3868111..3868674	gbkey=CDS -	NZ_CP074391.1_prot_WP_004393188.1_3722	ahpC	KHA81_RS19180	273.702	18.72	1	4	4	21	187	20.5122	4.64014
WP_015388018.1	alanine racemase	2453078..2454259	gbkey=CDS -	NZ_CP074391.1_prot_WP_015388018.1_2269	alr	KHA81_RS11760	258.16	18.07	1	5	5	12	393	43.3211	9.05615
WP_003154064.1	RNA chaperone Hfq	1865076..1865297	gbkey=CDS -	NZ_CP074391.1_prot_WP_003154064.1_1753	hfq	KHA81_RS09165	253.17	71.23	1	5	5	12	73	8.49252	8.54346
WP_003155700.1	spore coat protein CotJC	734345..734914	gbkey=CDS -	NZ_CP074391.1_prot_WP_003155700.1_702	cotJC	KHA81_RS03805	222.87	22.22	1	3	3	7	189	21.726	5.22412
WP_003156110.1	FAD-binding oxoreductase	573234..574580	gbkey=CDS -	NZ_CP074391.1_prot_WP_003156110.1_551		KHA81_RS03015	220.38	10.71	1	4	4	12	448	50.0395	8.79248
WP_003154048.1	type I glutamate--ammonia ligase	1875687..1877021	gbkey=CDS -	NZ_CP074391.1_prot_WP_003154048.1_1765	glnA	KHA81_RS09225	209.261	9.23	1	4	4	12	444	50.2923	5.16064
WP_003156464.1	30S ribosomal protein S10	186843..187151	gbkey=CDS -	NZ_CP074391.1_prot_WP_003156464.1_172	rpsJ	KHA81_RS01005	196.11	22.55	1	2	2	10	102	11.6584	9.78857
WP_003156143.1	cold shock protein CspC	550997..551200	gbkey=CDS -	NZ_CP074391.1_prot_WP_003156143.1_524	cspC	KHA81_RS02880	195.63	52.24	1	3	3	12	67	7.36555	4.83057
WP_015387430.1	spore coat protein	1460..1945	gbkey=CDS -	NZ_CP074391.1_prot_WP_015387430.1_3		KHA81_RS00015	189.61	32.3	1	4	4	8	161	18.7606	8.39697
WP_014305170.1	gamma-glutamyltransferase	2057148..2058923	gbkey=CDS -	NZ_CP074391.1_prot_WP_014305170.1_1881	ggt	KHA81_RS09810	182.55	5.92	1	3	3	12	591	64.359	7.57666
WP_003151611.1	type I glyceraldehyde-3-phosphate dehydrogenase	complement(3322183..3323190)	gbkey=CDS -	NZ_CP074391.1_prot_WP_003151611.1_3164	gap	KHA81_RS16385	161.75	11.34	1	3	3	7	335	35.7613	5.56689
WP_003156656.1	metal ABC transporter substrate-binding protein	327389..328348	gbkey=CDS -	NZ_CP074391.1_prot_WP_003156656.1_314		KHA81_RS01795	159.296	10.34	1	3	3	9	319	35.2641	6.40479
WP_003154135.1	stage V sporulation protein SpoVS	1772618..1772878	gbkey=CDS -	NZ_CP074391.1_prot_WP_003154135.1_1718	spoVS	KHA81_RS08990	152.32	38.37	1	2	2	5	86	8.79081	6.62451
WP_015388671.1	hypothetical protein	complement(533960..534682)	gbkey=CDS -	NZ_CP074391.1_prot_WP_015388671.1_505		KHA81_RS02785	147.22	16.67	1	3	3	4	240	27.2729	8.20654
WP_003155477.1	gamma-type small ac-soluble spore protein	884227..884397	gbkey=CDS -	NZ_CP074391.1_prot_WP_003155477.1_839		KHA81_RS04490	146.994	60.71	1	3	3	8	56	6.27695	9.24658
WP_004264608.1	ATP-dependent zinc metalloprotease FtsH	128527..130446	gbkey=CDS -	NZ_CP074391.1_prot_WP_004264608.1_126	ftsH	KHA81_RS00700	144.538	4.23	1	3	3	6	639	71.1393	6.1001
WP_003152495.1	50S ribosomal protein L20	complement(2816658..2817017)	gbkey=CDS -	NZ_CP074391.1_prot_WP_003152495.1_2660	rplT	KHA81_RS13735	139.27	12.61	1	2	2	11	119	13.6305	11.2681
WP_003151600.1	hypothetical protein	3328581..3328988	gbkey=CDS -	NZ_CP074391.1_prot_WP_003151600.1_3169		KHA81_RS16410	129.469	11.85	1	2	2	8	135	15.1549	10.1987
WP_015388768.1	glycose hydrolase family 3 protein	complement(237509..239422)	gbkey=CDS -	NZ_CP074391.1_prot_WP_015388768.1_228		KHA81_RS01340	124.77	6.75	1	3	3	6	637	69.8037	9.46631
WP_032865795.1	glycose hydrolase family 18 protein	complement(75604..76887)	gbkey=CDS -	NZ_CP074391.1_prot_WP_032865795.1_73		KHA81_RS00395	121.511	7.96	1	3	3	7	427	48.3429	9.12939
WP_003153438.1	stage IV sporulation protein A	complement(2255220..2256698)	gbkey=CDS -	NZ_CP074391.1_prot_WP_003153438.1_2107	spoIVA	KHA81_RS10950	108.88	8.33	1	3	3	7	492	54.9303	4.89404
WP_015388720.1	GTP-binding protein	372348..373550	gbkey=CDS -	NZ_CP074391.1_prot_WP_015388720.1_355		KHA81_RS02000	92.41	3.75	1	2	2	4	400	44.9905	4.60205
WP_003151740.1	hypothetical protein	3248426..3248911	gbkey=CDS -	NZ_CP074391.1_prot_WP_003151740.1_3090		KHA81_RS16010	90.27	16.77	1	2	2	4	161	17.8646	5.10986
WP_015388113.1	peptoglycan endopeptase	complement(2116978..2118219)	gbkey=CDS -	NZ_CP074391.1_prot_WP_015388113.1_1940		KHA81_RS10110	84.9342	6.78	1	2	2	3	413	44.7232	9.93506
WP_003151206.1	endo-1,4-beta-xylanase XynA	3582048..3582689	gbkey=CDS -	NZ_CP074391.1_prot_WP_003151206.1_3426	xynA	KHA81_RS17700	81.54	16.43	1	2	2	3	213	23.2781	9.49561
WP_003151173.1	F0F1 ATP synthase subunit beta	complement(3597455..3598876)	gbkey=CDS -	NZ_CP074391.1_prot_WP_003151173.1_3446	atpD	KHA81_RS17800	81.33	4.44	1	2	2	3	473	51.3914	4.98291
WP_003156672.1	triacylglycerol lipase	315775..316419	gbkey=CDS -	NZ_CP074391.1_prot_WP_003156672.1_304		KHA81_RS01745	79.03	8.88	1	2	2	5	214	22.717	9.81787
WP_015388142.1	IseA DL-endopeptase inhibitor family protein	2055011..2055553	gbkey=CDS -	NZ_CP074391.1_prot_WP_015388142.1_1878		KHA81_RS09790	76.96	20	1	4	4	8	180	20.0445	9.64209
WP_003153447.1	non-specific DNA-binding protein Hbs	complement(2254567..2254845)	gbkey=CDS -	NZ_CP074391.1_prot_WP_003153447.1_2106	hbs	KHA81_RS10945	64.307	25	1	2	2	3	92	9.87828	8.99756
WP_003155182.1	glucose 1-dehydrogenase	1060849..1061706	gbkey=CDS -	NZ_CP074391.1_prot_WP_003155182.1_1011		KHA81_RS05450	45.9222	15.09	1	3	3	5	285	30.8129	7.56201
WP_003154166.1	4-hydroxy-tetrahydrodipicolinate synthase	1747412..1748281	gbkey=CDS -	NZ_CP074391.1_prot_WP_003154166.1_1697	dapA	KHA81_RS08885	37.8685	7.96	1	2	2	3	289	30.9322	5.24951
WP_003155052.1	pepte-binding protein	1135526..1137154	gbkey=CDS -	NZ_CP074391.1_prot_WP_003155052.1_1091		KHA81_RS05850	25.91	8.67	1	3	3	4	542	61.3164	7.48877

## Sheet: TB-fraction_Replicate 2
Details of protein identification in the second replicat of TB-Fraction , including PSM : peptide spectral match (indidicator of protein abundance)
Accession	Description	Location	CDS	Protein_id	Gene	Locus_Tag	Score	Coverage	# Proteins	# Unique Peptides	# Peptides	# PSMs	# AAs	MW kDa	calc. pI
WP_015388008.1	SipW-dependent-type signal peptide-containing protein	complement(2488949..2489734)	gbkey=CDS	- NZ_CP074391.1_prot_WP_015388008.1_2309		KHA81_RS11960	1557.66	56.7	1	17	17	89	261	28.1544	7.45947
WP_015388265.1	S8 family serine peptidase	1598197..1602492	gbkey=CDS	- NZ_CP074391.1_prot_WP_015388265.1_1549		KHA81_RS08145	1084.9	15.44	1	16	16	67	1431	154.23	6.21436
WP_003152178.1	DUF1016 domain-containing protein	3012425..3012964		- NZ_CP074391.1_prot_WP_003152178.1_2848		KHA81_RS14795	1015.5	32.96	1	9	9	43	179	19.5311	9.21729
WP_015388651.1	hypothetical protein	572528..572854	gbkey=CDS	- NZ_CP074391.1_prot_WP_015388651.1_550		KHA81_RS03010	543.056	32.41	1	6	6	28	108	12.1932	9.33447
WP_003151908.1	hypothetical protein	complement(3155239..3155679)	gbkey=CDS	- NZ_CP074391.1_prot_WP_003151908.1_2989		KHA81_RS15505	523.34	23.97	1	6	6	28	146	16.1864	10.1401
WP_015388659.1	sporulation hydrolase CotR	complement(558890..559858)	gbkey=CDS	- NZ_CP074391.1_prot_WP_015388659.1_537	cotR	KHA81_RS02945	412.05	15.22	1	5	5	24	322	35.3144	9.64209
WP_003156433.1	50S ribosomal protein L10	171526..172026	gbkey=CDS	- NZ_CP074391.1_prot_WP_003156433.1_161	rplJ	KHA81_RS00950	270.88	11.45	1	2	2	15	166	17.9786	5.2749
WP_003156656.1	metal ABC transporter substrate-binding protein	327389..328348	gbkey=CDS	- NZ_CP074391.1_prot_WP_003156656.1_314		KHA81_RS01795	252.798	12.54	1	3	3	14	319	35.2641	6.40479
WP_015387422.1	DUF1259 domain-containing protein	15521..16387	gbkey=CDS	- NZ_CP074391.1_prot_WP_015387422.1_19		KHA81_RS00095	246.11	18.06	1	5	5	15	288	32.824	8.47021
WP_015388018.1	alanine racemase	2453078..2454259	gbkey=CDS	- NZ_CP074391.1_prot_WP_015388018.1_2269	alr	KHA81_RS11760	245.98	26.46	1	10	10	20	393	43.3211	9.05615
WP_015387955.1	hypothetical protein	2623468..2623977	gbkey=CDS	- NZ_CP074391.1_prot_WP_015387955.1_2458		KHA81_RS12710	229.22	21.89	1	4	4	17	169	18.7446	9.08545
WP_003154111.1	outer spore coat protein CotE	1777735..1778280	gbkey=CDS	- NZ_CP074391.1_prot_WP_003154111.1_1723	cotE	KHA81_RS09015	216.256	25.41	1	5	5	12	181	20.8382	4.38623
WP_015387430.1	spore coat protein	1460..1945	gbkey=CDS	- NZ_CP074391.1_prot_WP_015387430.1_3		KHA81_RS00015	213.18	25.47	1	3	3	12	161	18.7606	8.39697
WP_021734090.1	hypothetical protein	3533042..3533608	gbkey=CDS	- NZ_CP074391.1_prot_WP_021734090.1_3368		KHA81_RS17410	205.727	19.68	1	3	3	13	188	22.6222	11.019
WP_003154296.1	30S ribosomal protein S16	1673061..1673333	gbkey=CDS	- NZ_CP074391.1_prot_WP_003154296.1_1618	rpsP	KHA81_RS08490	201.42	28.89	1	2	2	11	90	10.1275	10.3306
WP_003154310.1	acyl carrier protein	1664501..1664734	gbkey=CDS	- NZ_CP074391.1_prot_WP_003154310.1_1611	acpP	KHA81_RS08455	198.44	28.57	1	2	2	13	77	8.58616	3.97998
WP_003156451.1	elongation factor Tu	184335..185525	gbkey=CDS	- NZ_CP074391.1_prot_WP_003156451.1_170	tuf	KHA81_RS00995	175.93	11.11	1	3	3	8	396	43.3998	4.93213
WP_003154064.1	RNA chaperone Hfq	1865076..1865297	gbkey=CDS	- NZ_CP074391.1_prot_WP_003154064.1_1753	hfq	KHA81_RS09165	174.03	42.47	1	3	3	8	73	8.49252	8.54346
WP_004393188.1	peroxiredoxin	3868111..3868674	gbkey=CDS	- NZ_CP074391.1_prot_WP_004393188.1_3722	ahpC	KHA81_RS19180	171.428	7.49	1	2	2	15	187	20.5122	4.64014
WP_014306056.1	S8 family serine peptidase	3711842..3714253	gbkey=CDS	- NZ_CP074391.1_prot_WP_014306056.1_3567		KHA81_RS18405	163.79	10.46	1	6	6	13	803	85.8407	7.32764
WP_015387727.1	oxalate decarboxylase family bicupin	3228247..3229407	gbkey=CDS	- NZ_CP074391.1_prot_WP_015387727.1_3070		KHA81_RS15910	148.769	8.55	1	3	3	10	386	43.6207	5.50342
WP_004264608.1	ATP-dependent zinc metalloprotease FtsH	128527..130446	gbkey=CDS	- NZ_CP074391.1_prot_WP_004264608.1_126	ftsH	KHA81_RS00700	113.857	1.72	1	2	2	5	639	71.1393	6.1001
WP_032865795.1	glycoside hydrolase family 18 protein	complement(75604..76887)	gbkey=CDS	- NZ_CP074391.1_prot_WP_032865795.1_73		KHA81_RS00395	106.762	7.96	1	3	3	7	427	48.3429	9.12939
WP_003155789.1	multicopper oxidase family protein	complement(670775..672313)	gbkey=CDS	- NZ_CP074391.1_prot_WP_003155789.1_645		KHA81_RS03520	102.26	13.09	1	6	6	11	512	58.1062	6.75635
WP_003155249.1	peptidylprolyl isomerase	complement(1018915..1019766)	gbkey=CDS	- NZ_CP074391.1_prot_WP_003155249.1_968		KHA81_RS05235	99.25	19.08	1	5	5	8	283	31.4975	9.02686
WP_015388185.1	hypothetical protein	complement(1903783..1903935)	gbkey=CDS	- NZ_CP074391.1_prot_WP_015388185.1_1790		KHA81_RS09350	95.47	24	1	2	2	5	50	6.13103	9.61279
WP_015387631.1	flagellin	complement(3454474..3455460)	gbkey=CDS	- NZ_CP074391.1_prot_WP_015387631.1_3296		KHA81_RS17050	94.14	5.79	1	2	2	9	328	35.0704	5.24951
WP_015388671.1	hypothetical protein	complement(533960..534682)	gbkey=CDS	- NZ_CP074391.1_prot_WP_015388671.1_505		KHA81_RS02785	89.97	13.33	1	2	2	3	240	27.2729	8.20654
WP_152514787.1	multifunctional 2',3'-cyclic-nucleotide 2'-phosphodiesterase/3'-nucleotidase/5'-nucleotidase	complement(812358..816653)	gbkey=CDS	- NZ_CP074391.1_prot_WP_152514787.1_770		KHA81_RS04145	87.93	3.07	1	4	4	5	1431	156.121	6.99072
WP_015388516.1	FAD-binding oxidoreductase	complement(903065..904420)	gbkey=CDS	- NZ_CP074391.1_prot_WP_015388516.1_852		KHA81_RS04650	80.73	5.76	1	2	2	6	451	51.1622	9.14404
WP_003156110.1	FAD-binding oxidoreductase	573234..574580	gbkey=CDS	- NZ_CP074391.1_prot_WP_003156110.1_551		KHA81_RS03015	78.08	10.71	1	4	4	6	448	50.0395	8.79248
WP_012118382.1	methionine ABC transporter substrate-binding lipoprotein MetQ	complement(3179110..3179925)	gbkey=CDS	- NZ_CP074391.1_prot_WP_012118382.1_3015	metQ	KHA81_RS15635	65.61	6.64	1	2	2	5	271	30.1802	9.20264
WP_003156672.1	triacylglycerol lipase	315775..316419	gbkey=CDS	- NZ_CP074391.1_prot_WP_003156672.1_304		KHA81_RS01745	65.51	4.21	1	2	2	5	214	22.717	9.81787
WP_007410388.1	ATP-dependent protease ATP-binding subunit ClpC	155044..157476	gbkey=CDS	- NZ_CP074391.1_prot_WP_007410388.1_143	clpC	KHA81_RS00860	63.7	2.72	1	2	2	3	810	89.9583	6.1001
WP_003156431.1	50S ribosomal protein L1	170573..171271	gbkey=CDS	- NZ_CP074391.1_prot_WP_003156431.1_160	rplA	KHA81_RS00945	62.5071	14.66	1	3	3	3	232	24.9002	9.36377
WP_003154135.1	stage V sporulation protein SpoVS	1772618..1772878	gbkey=CDS	- NZ_CP074391.1_prot_WP_003154135.1_1718	spoVS	KHA81_RS08990	60.21	38.37	1	2	2	2	86	8.79081	6.62451
WP_003153772.1	superoxide dismutase	2104843..2105688	gbkey=CDS	- NZ_CP074391.1_prot_WP_003153772.1_1931		KHA81_RS10065	50.4518	9.25	1	3	3	5	281	33.4569	7.43018
WP_015388720.1	GTP-binding protein	372348..373550	gbkey=CDS	- NZ_CP074391.1_prot_WP_015388720.1_355		KHA81_RS02000	49.95	3.75	1	2	2	4	400	44.9905	4.60205
WP_015388768.1	glycoside hydrolase family 3 protein	complement(237509..239422)	gbkey=CDS	- NZ_CP074391.1_prot_WP_015388768.1_228		KHA81_RS01340	47.32	5.65	1	3	3	3	637	69.8037	9.46631
WP_015388142.1	IseA DL-endopeptidase inhibitor family protein	2055011..2055553	gbkey=CDS	- NZ_CP074391.1_prot_WP_015388142.1_1878		KHA81_RS09790	38.55	11.67	1	2	2	3	180	20.0445	9.64209
WP_003153438.1	stage IV sporulation protein A	complement(2255220..2256698)	gbkey=CDS	- NZ_CP074391.1_prot_WP_003153438.1_2107	spoIVA	KHA81_RS10950	35.8031	4.47	1	2	2	3	492	54.9303	4.89404
WP_015387749.1	chitosanase	3172060..3172896	gbkey=CDS	- NZ_CP074391.1_prot_WP_015387749.1_3007	csn	KHA81_RS15595	34.37	10.43	1	2	2	3	278	31.3848	8.80713
WP_014305170.1	gamma-glutamyltransferase	2057148..2058923	gbkey=CDS	- NZ_CP074391.1_prot_WP_014305170.1_1881	ggt	KHA81_RS09810	26.81	3.38	1	2	2	2	591	64.359	7.57666
WP_003154288.1	50S ribosomal protein L19	1675453..1675800	gbkey=CDS	- NZ_CP074391.1_prot_WP_003154288.1_1623	rplS	KHA81_RS08515	21.71	18.26	1	2	2	2	115	13.3776	10.9751

## Sheet: TB-fraction_Replicate 3
Details of protein identification in the third replicat of TB-Fraction , including PSM : peptide spectral match (indidicator of protein abundance)
Accession	Description	Location	CDS	Protein_id	Gene	Locus_Tag	Score	Coverage	# Proteins	# Unique Peptides	# Peptides	# PSMs	# AAs	MW kDa	calc. pI
WP_015388008.1	SipW-dependent-type signal peptide-containing protein	complement(2488949..2489734)	gbkey=CDS	- NZ_CP074391.1_prot_WP_015388008.1_2309		KHA81_RS11960	2217.12	57.47	1	17	17	110	261	28.1544	7.45947
WP_015388265.1	S8 family serine peptidase	1598197..1602492	gbkey=CDS	- NZ_CP074391.1_prot_WP_015388265.1_1549		KHA81_RS08145	1223.56	19.36	1	23	23	82	1431	154.23	6.21436
WP_003152178.1	DUF1016 domain-containing protein	3012425..3012964	gbkey=CDS	- NZ_CP074391.1_prot_WP_003152178.1_2848		KHA81_RS14795	1156.03	36.31	1	10	10	49	179	19.5311	9.21729
WP_015388651.1	hypothetical protein	572528..572854	gbkey=CDS	- NZ_CP074391.1_prot_WP_015388651.1_550		KHA81_RS03010	571.248	33.33	1	7	7	35	108	12.1932	9.33447
WP_003151908.1	hypothetical protein	complement(3155239..3155679)	gbkey=CDS	- NZ_CP074391.1_prot_WP_003151908.1_2989		KHA81_RS15505	570.5	25.34	1	7	7	32	146	16.1864	10.1401
WP_015388659.1	sporulation hydrolase CotR	complement(558890..559858)	gbkey=CDS	- NZ_CP074391.1_prot_WP_015388659.1_537	gene=cotR	KHA81_RS02945	424.22	20.5	1	4	4	20	322	35.3144	9.64209
WP_003154310.1	acyl carrier protein	1664501..1664734	gbkey=CDS	- NZ_CP074391.1_prot_WP_003154310.1_1611	gene=acpP	KHA81_RS08455	406.31	28.57	1	2	2	23	77	8.58616	3.97998
WP_152514787.1	multifunctional 2',3'-cyclic-nucleotide 2'-phosphodiesterase/3'-nucleotidase/5'-nucleotidase	complement(812358..816653)	gbkey=CDS	- NZ_CP074391.1_prot_WP_152514787.1_770		KHA81_RS04145	357.45	6.57	1	8	8	18	1431	156.121	6.99072
WP_021734090.1	hypothetical protein	3533042..3533608	gbkey=CDS	- NZ_CP074391.1_prot_WP_021734090.1_3368		KHA81_RS17410	316.611	24.47	1	6	6	24	188	22.6222	11.019
WP_014306056.1	S8 family serine peptidase	3711842..3714253	gbkey=CDS	- NZ_CP074391.1_prot_WP_014306056.1_3567		KHA81_RS18405	314.409	16.69	1	11	11	20	803	85.8407	7.32764
WP_015387422.1	DUF1259 domain-containing protein	15521..16387	gbkey=CDS	- NZ_CP074391.1_prot_WP_015387422.1_19		KHA81_RS00095	264.4	18.06	1	5	5	14	288	32.824	8.47021
WP_003156433.1	50S ribosomal protein L10	171526..172026	gbkey=CDS	- NZ_CP074391.1_prot_WP_003156433.1_161	gene=rplJ	KHA81_RS00950	257.26	11.45	1	2	2	16	166	17.9786	5.2749
WP_015387955.1	hypothetical protein	2623468..2623977	gbkey=CDS	- NZ_CP074391.1_prot_WP_015387955.1_2458		KHA81_RS12710	251.99	22.49	1	5	5	18	169	18.7446	9.08545
WP_003155249.1	peptidylprolyl isomerase	complement(1018915..1019766)	gbkey=CDS	- NZ_CP074391.1_prot_WP_003155249.1_968		KHA81_RS05235	243.45	18.73	1	5	5	10	283	31.4975	9.02686
WP_003154111.1	outer spore coat protein CotE	1777735..1778280	gbkey=CDS	- NZ_CP074391.1_prot_WP_003154111.1_1723	gene=cotE	KHA81_RS09015	242.79	25.41	1	5	5	14	181	20.8382	4.38623
WP_015387430.1	spore coat protein	1460..1945	gbkey=CDS	- NZ_CP074391.1_prot_WP_015387430.1_3		KHA81_RS00015	233.44	33.54	1	4	4	10	161	18.7606	8.39697
WP_015388018.1	alanine racemase	2453078..2454259	gbkey=CDS	- NZ_CP074391.1_prot_WP_015388018.1_2269	gene=alr	KHA81_RS11760	218.52	24.17	1	7	7	15	393	43.3211	9.05615
WP_003154064.1	RNA chaperone Hfq	1865076..1865297	gbkey=CDS	- NZ_CP074391.1_prot_WP_003154064.1_1753	gene=hfq	KHA81_RS09165	206.47	42.47	1	3	3	11	73	8.49252	8.54346
WP_015387727.1	oxalate decarboxylase family bicupin	3228247..3229407	gbkey=CDS	- NZ_CP074391.1_prot_WP_015387727.1_3070		KHA81_RS15910	197.622	13.21	1	4	4	12	386	43.6207	5.50342
WP_003155789.1	multicopper oxidase family protein	complement(670775..672313)	gbkey=CDS	- NZ_CP074391.1_prot_WP_003155789.1_645		KHA81_RS03520	171.54	15.23	1	7	7	14	512	58.1062	6.75635
WP_015388671.1	hypothetical protein	complement(533960..534682)	gbkey=CDS	- NZ_CP074391.1_prot_WP_015388671.1_505		KHA81_RS02785	164.41	25.83	1	5	5	7	240	27.2729	8.20654
WP_003156451.1	elongation factor Tu	184335..185525	gbkey=CDS	- NZ_CP074391.1_prot_WP_003156451.1_170	gene=tuf	KHA81_RS00995	164.256	18.18	1	5	5	12	396	43.3998	4.93213
WP_003156143.1	cold shock protein CspC	550997..551200	gbkey=CDS	- NZ_CP074391.1_prot_WP_003156143.1_524	gene=cspC	KHA81_RS02880	158.04	52.24	1	3	3	12	67	7.36555	4.83057
WP_003156656.1	metal ABC transporter substrate-binding protein	327389..328348	gbkey=CDS	- NZ_CP074391.1_prot_WP_003156656.1_314		KHA81_RS01795	155.189	18.5	1	4	4	9	319	35.2641	6.40479
WP_003154296.1	30S ribosomal protein S16	1673061..1673333	gbkey=CDS	- NZ_CP074391.1_prot_WP_003154296.1_1618	gene=rpsP	KHA81_RS08490	145.37	28.89	1	2	2	8	90	10.1275	10.3306
WP_003156464.1	30S ribosomal protein S10	186843..187151	gbkey=CDS	- NZ_CP074391.1_prot_WP_003156464.1_172	gene=rpsJ	KHA81_RS01005	141.38	27.45	1	2	2	8	102	11.6584	9.78857
WP_003156436.1	50S ribosomal protein L7/L12	172068..172439	gbkey=CDS	- NZ_CP074391.1_prot_WP_003156436.1_162	gene=rplL	KHA81_RS00955	136.51	28.46	1	3	3	6	123	12.7429	4.55127
WP_015387631.1	flagellin	complement(3454474..3455460)	gbkey=CDS	- NZ_CP074391.1_prot_WP_015387631.1_3296		KHA81_RS17050	125.66	5.79	1	2	2	5	328	35.0704	5.24951
WP_004393188.1	peroxiredoxin	3868111..3868674	gbkey=CDS	- NZ_CP074391.1_prot_WP_004393188.1_3722	gene=ahpC	KHA81_RS19180	120.347	20.32	1	4	4	14	187	20.5122	4.64014
WP_003155182.1	glucose 1-dehydrogenase	1060849..1061706	gbkey=CDS	- NZ_CP074391.1_prot_WP_003155182.1_1011		KHA81_RS05450	117.708	11.93	1	3	3	4	285	30.8129	7.56201
WP_032865795.1	glycoside hydrolase family 18 protein	complement(75604..76887)	gbkey=CDS	- NZ_CP074391.1_prot_WP_032865795.1_73		KHA81_RS00395	112.161	8.67	1	4	4	8	427	48.3429	9.12939
WP_015388185.1	hypothetical protein	complement(1903783..1903935)	gbkey=CDS	- NZ_CP074391.1_prot_WP_015388185.1_1790		KHA81_RS09350	101.23	24	1	2	2	5	50	6.13103	9.61279
WP_004264608.1	ATP-dependent zinc metalloprotease FtsH	128527..130446	gbkey=CDS	- NZ_CP074391.1_prot_WP_004264608.1_126	gene=ftsH	KHA81_RS00700	98.72	4.07	1	2	2	3	639	71.1393	6.1001
WP_007410388.1	ATP-dependent protease ATP-binding subunit ClpC	155044..157476	gbkey=CDS	- NZ_CP074391.1_prot_WP_007410388.1_143	gene=clpC	KHA81_RS00860	90.03	2.72	1	2	2	4	810	89.9583	6.1001
WP_015388201.1	N-acetylmuramoyl-L-alanine amidase	complement(1870408..1871166)	gbkey=CDS	- NZ_CP074391.1_prot_WP_015388201.1_1760		KHA81_RS09200	77.77	12.3	1	3	3	4	252	26.5936	7.06396
WP_012118382.1	methionine ABC transporter substrate-binding lipoprotein MetQ	complement(3179110..3179925)	gbkey=CDS	- NZ_CP074391.1_prot_WP_012118382.1_3015	gene=metQ	KHA81_RS15635	74.14	6.64	1	2	2	5	271	30.1802	9.20264
WP_004393063.1	50S ribosomal protein L9	complement(3931327..3931776)	gbkey=CDS	- NZ_CP074391.1_prot_WP_004393063.1_3777	gene=rplI	KHA81_RS19475	64.68	13.42	1	3	3	4	149	16.4331	9.53955
WP_003152662.1	50S ribosomal protein L27	complement(2720305..2720589)	gbkey=CDS	- NZ_CP074391.1_prot_WP_003152662.1_2570	gene=rpmA	KHA81_RS13275	59.9218	9.57	1	2	2	4	94	10.3815	10.3159
WP_003155477.1	gamma-type small acid-soluble spore protein	884227..884397	gbkey=CDS	- NZ_CP074391.1_prot_WP_003155477.1_839		KHA81_RS04490	57.27	85.71	1	4	4	9	56	6.27695	9.24658
WP_003155420.1	catalase KatA	complement(910534..911979)	gbkey=CDS	- NZ_CP074391.1_prot_WP_003155420.1_859	gene=katA	KHA81_RS04685	54.42	4.16	1	2	2	3	481	54.5031	6.94678
WP_003154288.1	50S ribosomal protein L19	1675453..1675800	gbkey=CDS	- NZ_CP074391.1_prot_WP_003154288.1_1623	gene=rplS	KHA81_RS08515	50.34	18.26	1	2	2	5	115	13.3776	10.9751
WP_003155700.1	spore coat protein CotJC	734345..734914	gbkey=CDS	- NZ_CP074391.1_prot_WP_003155700.1_702	gene=cotJC	KHA81_RS03805	49.94	12.17	1	2	2	2	189	21.726	5.22412
WP_003156110.1	FAD-binding oxidoreductase	573234..574580	gbkey=CDS	- NZ_CP074391.1_prot_WP_003156110.1_551		KHA81_RS03015	46.63	8.04	1	3	3	5	448	50.0395	8.79248
WP_015388516.1	FAD-binding oxidoreductase	complement(903065..904420)	gbkey=CDS	- NZ_CP074391.1_prot_WP_015388516.1_852		KHA81_RS04650	42.84	7.98	1	3	3	6	451	51.1622	9.14404
WP_003151103.1	fructose-6-phosphate aldolase	complement(3623522..3624160)	gbkey=CDS	- NZ_CP074391.1_prot_WP_003151103.1_3476	gene=fsa	KHA81_RS17950	42.38	9.43	1	2	2	2	212	23.0852	5.41455
WP_003151600.1	hypothetical protein	3328581..3328988	gbkey=CDS	- NZ_CP074391.1_prot_WP_003151600.1_3169		KHA81_RS16410	42.2418	15.56	1	2	2	4	135	15.1549	10.1987
WP_015388768.1	glycoside hydrolase family 3 protein	complement(237509..239422)	gbkey=CDS	- NZ_CP074391.1_prot_WP_015388768.1_228		KHA81_RS01340	39.69	5.81	1	3	3	4	637	69.8037	9.46631
WP_015388142.1	IseA DL-endopeptidase inhibitor family protein	2055011..2055553	gbkey=CDS	- NZ_CP074391.1_prot_WP_015388142.1_1878		KHA81_RS09790	37.8	15.56	1	2	2	2	180	20.0445	9.64209
WP_003153772.1	superoxide dismutase	2104843..2105688	gbkey=CDS	- NZ_CP074391.1_prot_WP_003153772.1_1931		KHA81_RS10065	36.14	11.03	1	3	3	4	281	33.4569	7.43018
WP_015388720.1	GTP-binding protein	372348..373550	gbkey=CDS	- NZ_CP074391.1_prot_WP_015388720.1_355		KHA81_RS02000	34.65	5.75	1	2	2	3	400	44.9905	4.60205
WP_004264654.1	50S ribosomal protein L25/general stress protein Ctc	110406..111014	gbkey=CDS	- NZ_CP074391.1_prot_WP_004264654.1_109		KHA81_RS00605	28.87	8.91	1	2	2	3	202	22.2132	4.53857
WP_003155052.1	peptide-binding protein	1135526..1137154	gbkey=CDS	- NZ_CP074391.1_prot_WP_003155052.1_1091		KHA81_RS05850	26.99	5.9	1	2	2	3	542	61.3164	7.48877
WP_014305170.1	gamma-glutamyltransferase	2057148..2058923	gbkey=CDS	- NZ_CP074391.1_prot_WP_014305170.1_1881	gene=ggt	KHA81_RS09810	26.53	4.4	1	2	2	3	591	64.359	7.57666

## Sheet: CFLP_Replicat 1
Details of identification parameters of protein associated CFLP(first replicat) including PSM : peptide spectral match (indidicator of protein abundance)
CFLP : Cell Free Liquid Phase
Accession	Description	Location	CDS	Protein_id	Gene	Locus_Tag	Score	Coverage	# Unique Peptides	# PSMs
WP_015388008.1	SipW-dependent-type signal peptide-containing protein	complement(2488949..2489734)	gbkey=CDS	- NZ_CP074391.1_prot_WP_015388008.1_2309		KHA81_RS11960	1822.18	69.73	23	120
WP_003152178.1	DUF1016 domain-containing protein	3012425..3012964	gbkey=CDS	- NZ_CP074391.1_prot_WP_003152178.1_2848		KHA81_RS14795	1645	49.16	15	86
WP_015388265.1	S8 family serine peptidase	1598197..1602492	gbkey=CDS	- NZ_CP074391.1_prot_WP_015388265.1_1549		KHA81_RS08145	1765.44	22.5	27	85
WP_014305170.1	gamma-glutamyltransferase	2057148..2058923	gbkey=CDS	- NZ_CP074391.1_prot_WP_014305170.1_1881	ggt	KHA81_RS09810	1317.23	44.33	28	69
WP_004393188.1	peroxiredoxin	3868111..3868674	gbkey=CDS	- NZ_CP074391.1_prot_WP_004393188.1_3722	ahpC	KHA81_RS19180	871.551	52.94	11	41
WP_003154111.1	outer spore coat protein CotE	1777735..1778280	gbkey=CDS	- NZ_CP074391.1_prot_WP_003154111.1_1723	cotE	KHA81_RS09015	460.76	41.99	9	31
WP_003154064.1	RNA chaperone Hfq	1865076..1865297	gbkey=CDS	- NZ_CP074391.1_prot_WP_003154064.1_1753	hfq	KHA81_RS09165	448.67	100	8	24
WP_003155420.1	catalase KatA	complement(910534..911979)	gbkey=CDS	- NZ_CP074391.1_prot_WP_003155420.1_859	katA	KHA81_RS04685	350.11	19.33	9	22
WP_015387727.1	oxalate decarboxylase family bicupin	3228247..3229407	gbkey=CDS	- NZ_CP074391.1_prot_WP_015387727.1_3070		KHA81_RS15910	197.526	8.03	3	15
WP_015387422.1	DUF1259 domain-containing protein	15521..16387	gbkey=CDS	- NZ_CP074391.1_prot_WP_015387422.1_19		KHA81_RS00095	194.22	16.67	4	13
WP_003151908.1	hypothetical protein	complement(3155239..3155679)	gbkey=CDS	- NZ_CP074391.1_prot_WP_003151908.1_2989		KHA81_RS15505	212.87	18.49	2	12
WP_015388201.1	N-acetylmuramoyl-L-alanine amidase	complement(1870408..1871166)	gbkey=CDS	- NZ_CP074391.1_prot_WP_015388201.1_1760		KHA81_RS09200	223.866	25	6	11
WP_012118382.1	methionine ABC transporter substrate-binding lipoprotein MetQ	complement(3179110..3179925)	gbkey=CDS	- NZ_CP074391.1_prot_WP_012118382.1_3015	metQ	KHA81_RS15635	126.576	15.5	4	9
WP_004264608.1	ATP-dependent zinc metalloprotease FtsH	128527..130446	gbkey=CDS	- NZ_CP074391.1_prot_WP_004264608.1_126	ftsH	KHA81_RS00700	86.37	5.79	3	7
WP_015387430.1	spore coat protein	1460..1945	gbkey=CDS	- NZ_CP074391.1_prot_WP_015387430.1_3		KHA81_RS00015	147.72	24.22	2	5
WP_003154288.1	50S ribosomal protein L19	1675453..1675800	gbkey=CDS	- NZ_CP074391.1_prot_WP_003154288.1_1623	rplS	KHA81_RS08515	41.77	17.39	2	4
WP_015387631.1	flagellin	complement(3454474..3455460)	gbkey=CDS	- NZ_CP074391.1_prot_WP_015387631.1_3296		KHA81_RS17050	2352.26	66.16	30	126
WP_152514787.1	multifunctional 2',3'-cyclic-nucleotide 2'-phosphodiesterase/3'-nucleotidase/5'-nucleotidase	complement(812358..816653)	gbkey=CDS	- NZ_CP074391.1_prot_WP_152514787.1_770		KHA81_RS04145	1507.3	24.25	32	77
WP_003155170.1	hypothetical protein	complement(1063910..1064620)	gbkey=CDS	- NZ_CP074391.1_prot_WP_003155170.1_1016		KHA81_RS05475	1499.57	58.9	13	71
WP_015387749.1	chitosanase	3172060..3172896	gbkey=CDS	- NZ_CP074391.1_prot_WP_015387749.1_3007	csn	KHA81_RS15595	1459.82	42.45	17	70
WP_003150773.1	DUF3298 and DUF4163 domain-containing protein	complement(3793520..3794194)	gbkey=CDS	- NZ_CP074391.1_prot_WP_003150773.1_3647		KHA81_RS18805	1188.15	62.5	17	63
WP_003155052.1	peptide-binding protein	1135526..1137154	gbkey=CDS	- NZ_CP074391.1_prot_WP_003155052.1_1091		KHA81_RS05850	1041.12	41.33	20	58
WP_003155195.1	S8 family serine peptidase	complement(1051415..1052563)	gbkey=CDS	- NZ_CP074391.1_prot_WP_003155195.1_1003		KHA81_RS05410	1021.44	22.25	9	56
WP_032865795.1	glycoside hydrolase family 18 protein	complement(75604..76887)	gbkey=CDS	- NZ_CP074391.1_prot_WP_032865795.1_73		KHA81_RS00395	1057.65	47.78	17	51
WP_014306056.1	S8 family serine peptidase	3711842..3714253	gbkey=CDS	- NZ_CP074391.1_prot_WP_014306056.1_3567		KHA81_RS18405	827.393	26.77	19	48
WP_015388558.1	pectate lyase	770762..772027	gbkey=CDS	- NZ_CP074391.1_prot_WP_015388558.1_737		KHA81_RS03980	787	38.72	10	47
WP_015388168.1	glucuronoxylanase xynC	complement(1949323..1950594)	gbkey=CDS	- NZ_CP074391.1_prot_WP_015388168.1_1842		KHA81_RS09610	1021.18	35.7	13	45
WP_003151206.1	endo-1,4-beta-xylanase XynA	3582048..3582689	gbkey=CDS	- NZ_CP074391.1_prot_WP_003151206.1_3426	xynA	KHA81_RS17700	603.38	55.4	10	36
WP_015388449.1	peptide ABC transporter substrate-binding protein	1141776..1143410	gbkey=CDS	- NZ_CP074391.1_prot_WP_015388449.1_1096		KHA81_RS05875	593.505	20.59	12	36
WP_015387689.1	M28 family peptidase	complement(3315594..3316874)	gbkey=CDS	- NZ_CP074391.1_prot_WP_015387689.1_3158		KHA81_RS16355	673.84	15.49	7	35
WP_003152143.1	type 1 glutamine amidotransferase	complement(3024420..3024944)	gbkey=CDS	- NZ_CP074391.1_prot_WP_003152143.1_2860		KHA81_RS14860	489.91	70.69	11	33
WP_003155182.1	glucose 1-dehydrogenase	1060849..1061706	gbkey=CDS	- NZ_CP074391.1_prot_WP_003155182.1_1011		KHA81_RS05450	468.618	38.6	9	26
WP_139886654.1	class A beta-lactamase	1230760..1231680	gbkey=CDS	- NZ_CP074391.1_prot_WP_139886654.1_1211	bla	KHA81_RS06455	624.385	32.03	9	26
WP_003155477.1	gamma-type small acid-soluble spore protein	884227..884397	gbkey=CDS	- NZ_CP074391.1_prot_WP_003155477.1_839		KHA81_RS04490	222.247	85.71	7	22
WP_003154023.1	lytic polysaccharide monooxygenase	1901046..1901666	gbkey=CDS	- NZ_CP074391.1_prot_WP_003154023.1_1786		KHA81_RS09330	366.736	36.89	6	21
WP_003156672.1	triacylglycerol lipase	315775..316419	gbkey=CDS	- NZ_CP074391.1_prot_WP_003156672.1_304		KHA81_RS01745	435.75	28.04	6	21
WP_015387655.1	ribonuclease	3390180..3390653	gbkey=CDS	- NZ_CP074391.1_prot_WP_015387655.1_3232		KHA81_RS16730	510.07	29.3	5	21
WP_003152455.1	malate dehydrogenase	complement(2842391..2843329)	gbkey=CDS	- NZ_CP074391.1_prot_WP_003152455.1_2685	mdh	KHA81_RS13860	418.952	34.29	7	18
WP_014305702.1	hydrolase	3044929..3045573	gbkey=CDS	- NZ_CP074391.1_prot_WP_014305702.1_2880		KHA81_RS14960	251.849	12.15	2	16
WP_003150988.1	hypothetical protein	complement(3688726..3689187)	gbkey=CDS	- NZ_CP074391.1_prot_WP_003150988.1_3540		KHA81_RS18270	187.8	41.18	7	14
WP_003151740.1	hypothetical protein	3248426..3248911	gbkey=CDS	- NZ_CP074391.1_prot_WP_003151740.1_3090		KHA81_RS16010	318.2	31.06	4	13
WP_015388167.1	carbohydrate-binding protein	complement(1950646..1952184)	gbkey=CDS	- NZ_CP074391.1_prot_WP_015388167.1_1843		KHA81_RS09615	106.07	10.55	4	12
WP_003156648.1	TerD family protein	331830..332411	gbkey=CDS	- NZ_CP074391.1_prot_WP_003156648.1_319		KHA81_RS01820	189.2	19.17	3	11
WP_003156315.1	glucose 1-dehydrogenase	450732..451517	gbkey=CDS	- NZ_CP074391.1_prot_WP_003156315.1_415	gdh	KHA81_RS02300	145.198	16.86	3	10
WP_004393267.1	hypothetical protein	3831577..3831963	gbkey=CDS	- NZ_CP074391.1_prot_WP_004393267.1_3687		KHA81_RS19005	173.91	15.63	3	10
WP_015387776.1	YukJ family protein	3100532..3101209	gbkey=CDS	- NZ_CP074391.1_prot_WP_015387776.1_2936		KHA81_RS15240	131.571	10.67	3	10
WP_003150717.1	IMP dehydrogenase	66396..67862	gbkey=CDS	- NZ_CP074391.1_prot_WP_003150717.1_65	guaB	KHA81_RS00350	120.142	14.75	5	9
WP_003151102.1	fructose-bisphosphate aldolase	complement(3624280..3625137)	gbkey=CDS	- NZ_CP074391.1_prot_WP_003151102.1_3477		KHA81_RS17955	297.921	9.12	2	9
WP_003154036.1	hypothetical protein	complement(1890407..1890829)	gbkey=CDS	- NZ_CP074391.1_prot_WP_003154036.1_1774		KHA81_RS09270	150.719	28.57	3	9
WP_003156110.1	FAD-binding oxidoreductase	573234..574580	gbkey=CDS	- NZ_CP074391.1_prot_WP_003156110.1_551		KHA81_RS03015	173.44	5.58	2	9
WP_007614902.1	alkyl hydroperoxide reductase subunit F	3868688..3870217	gbkey=CDS	- NZ_CP074391.1_prot_WP_007614902.1_3723	ahpF	KHA81_RS19185	177.405	13.75	4	9
WP_015388172.1	cellulase family glycosylhydrolase	complement(1944748..1946247)	gbkey=CDS	- NZ_CP074391.1_prot_WP_015388172.1_1838		KHA81_RS09590	181.885	9.42	3	9
WP_015388356.1	phage tail sheath family protein	1300368..1301765	gbkey=CDS	- NZ_CP074391.1_prot_WP_015388356.1_1287		KHA81_RS06835	161.132	7.74	3	9
WP_015388752.1	DUF1906 domain-containing protein	complement(280447..282621)	gbkey=CDS	- NZ_CP074391.1_prot_WP_015388752.1_269		KHA81_RS01570	293.72	6.35	4	9
WP_187650984.1	hypothetical protein	complement(494388..494966)	gbkey=CDS	- NZ_CP074391.1_prot_WP_187650984.1_456		KHA81_RS02505	239.78	8.33	2	9
WP_003151902.1	ribonuclease	3160222..3161091	gbkey=CDS	- NZ_CP074391.1_prot_WP_003151902.1_2993		KHA81_RS15525	76.8	16.96	3	8
WP_007410399.1	elongation factor G	182137..184215	gbkey=CDS	- NZ_CP074391.1_prot_WP_007410399.1_169	fusA	KHA81_RS00990	60.52	3.18	2	8
WP_014305921.1	right-handed parallel beta-helix repeat-containing protein	3442288..3443694	gbkey=CDS	- NZ_CP074391.1_prot_WP_014305921.1_3284		KHA81_RS16990	254.95	14.74	5	8
WP_015387670.1	carboxylesterase/lipase family protein	3366637..3368085	gbkey=CDS	- NZ_CP074391.1_prot_WP_015387670.1_3204		KHA81_RS16585	123.16	16.18	6	8
WP_015388480.1	3-phosphoserine/phosphohydroxythreonine transaminase	complement(1023791..1024870)	gbkey=CDS	- NZ_CP074391.1_prot_WP_015388480.1_978	serC	KHA81_RS05285	166.25	15.32	4	8
WP_088005523.1	PQQ-binding-like beta-propeller repeat protein	complement(3863093..3864313)	gbkey=CDS	- NZ_CP074391.1_prot_WP_088005523.1_3716		KHA81_RS19150	79.43	14.53	2	8
WP_003150769.1	glycoside hydrolase family 16 protein	complement(3798462..3799193)	gbkey=CDS	- NZ_CP074391.1_prot_WP_003150769.1_3651		KHA81_RS18825	116.63	12.35	2	7
WP_003151188.1	VWA domain-containing protein	complement(3591707..3592393)	gbkey=CDS	- NZ_CP074391.1_prot_WP_003151188.1_3439		KHA81_RS17765	104.58	21.49	3	7
WP_003151992.1	leucyl aminopeptidase	complement(3117201..3118691)	gbkey=CDS	- NZ_CP074391.1_prot_WP_003151992.1_2947		KHA81_RS15295	79.78	9.27	4	7
WP_003155677.1	LTA synthase family protein	746739..748667	gbkey=CDS	- NZ_CP074391.1_prot_WP_003155677.1_716		KHA81_RS03875	93.34	5.92	3	7
WP_024084955.1	YdhK family protein	618560..619126	gbkey=CDS	- NZ_CP074391.1_prot_WP_024084955.1_598		KHA81_RS03250	203.142	15.43	2	7
WP_003151745.1	aldo/keto reductase	complement(3247374..3248204)	gbkey=CDS	- NZ_CP074391.1_prot_WP_003151745.1_3089		KHA81_RS16005	48.703	16.67	3	6
WP_003153543.1	hypothetical protein	complement(2197086..2197532)	gbkey=CDS	- NZ_CP074391.1_prot_WP_003153543.1_2041		KHA81_RS10615	79.1733	14.19	3	6
WP_003154742.1	glycoside hydrolase family 18 protein	1362238..1363500	gbkey=CDS	- NZ_CP074391.1_prot_WP_003154742.1_1350		KHA81_RS07150	142.75	16.19	4	6
WP_003155700.1	spore coat protein CotJC	734345..734914	gbkey=CDS	- NZ_CP074391.1_prot_WP_003155700.1_702	cotJC	KHA81_RS03805	69.38	9.52	2	6
WP_014306184.1	glycoside hydrolase family 68 protein	4936..6357	gbkey=CDS	- NZ_CP074391.1_prot_WP_014306184.1_7		KHA81_RS00035	167.61	5.29	2	6
WP_015387848.1	SGNH/GDSL hydrolase family protein	complement(2895293..2896045)	gbkey=CDS	- NZ_CP074391.1_prot_WP_015387848.1_2735		KHA81_RS14110	115.849	10	3	6
WP_152514778.1	hypothetical protein	complement(1223354..1223824)	gbkey=CDS	- NZ_CP074391.1_prot_WP_152514778.1_1203		KHA81_RS06415	298.931	19.23	2	6
WP_003150840.1	choloylglycine hydrolase family protein	complement(3769120..3770106)	gbkey=CDS	- NZ_CP074391.1_prot_WP_003150840.1_3627		KHA81_RS18705	67.92	9.45	2	5
WP_003154560.1	aminopeptidase	complement(1465256..1466488)	gbkey=CDS	- NZ_CP074391.1_prot_WP_003154560.1_1458		KHA81_RS07690	82.7006	21.95	4	5
WP_003156464.1	30S ribosomal protein S10	186843..187151	gbkey=CDS	- NZ_CP074391.1_prot_WP_003156464.1_172	rpsJ	KHA81_RS01005	46.1562	22.55	2	5
WP_014304250.1	DUF4879 domain-containing protein	269459..269935	gbkey=CDS	- NZ_CP074391.1_prot_WP_014304250.1_257		KHA81_RS01510	47.43	11.39	2	5
WP_015388142.1	IseA DL-endopeptidase inhibitor family protein	2055011..2055553	gbkey=CDS	- NZ_CP074391.1_prot_WP_015388142.1_1878		KHA81_RS09790	61.31	11.67	2	5
WP_015388281.1	hypothetical protein	complement(1545774..1546391)	gbkey=CDS	- NZ_CP074391.1_prot_WP_015388281.1_1496		KHA81_RS07880	84.47	13.66	2	5
WP_021734242.1	aldo/keto reductase	complement(258695..259540)	gbkey=CDS	- NZ_CP074391.1_prot_WP_021734242.1_245		KHA81_RS01450	70.29	10.32	3	5
WP_003154079.1	S8 family peptidase	complement(1859140..1860468)	gbkey=CDS	- NZ_CP074391.1_prot_WP_003154079.1_1744		KHA81_RS09120	55.28	9.28	3	4
WP_003155280.1	alpha/beta-type small acid-soluble spore protein	complement(997349..997555)	gbkey=CDS	- NZ_CP074391.1_prot_WP_003155280.1_947		KHA81_RS05130	71.17	39.71	2	4
WP_021734196.1	M42 family metallopeptidase	1042485..1043525	gbkey=CDS	- NZ_CP074391.1_prot_WP_021734196.1_994		KHA81_RS05365	63.72	5.78	2	4
WP_003151167.1	F0F1 ATP synthase subunit C	complement(3602563..3602775)	gbkey=CDS	- NZ_CP074391.1_prot_WP_003151167.1_3451	atpE	KHA81_RS17825	145.11	38.57	2	3
WP_003153224.1	transporter substrate-binding domain-containing protein	complement(2427209..2427976)	gbkey=CDS	- NZ_CP074391.1_prot_WP_003153224.1_2242		KHA81_RS11625	56.72	8.63	2	3
WP_003154169.1	aspartate-semialdehyde dehydrogenase	1745038..1746078	gbkey=CDS	- NZ_CP074391.1_prot_WP_003154169.1_1695	asd	KHA81_RS08875	49.3972	8.67	2	3
WP_003154544.1	peptide deformylase	complement(1476326..1476880)	gbkey=CDS	- NZ_CP074391.1_prot_WP_003154544.1_1469	def	KHA81_RS07745	41.05	14.67	2	3
WP_003155497.1	serine protease	complement(873452..874363)	gbkey=CDS	- NZ_CP074391.1_prot_WP_003155497.1_827		KHA81_RS04430	32.01	12.21	2	3
WP_003155605.1	type I methionyl aminopeptidase	complement(798787..799536)	gbkey=CDS	- NZ_CP074391.1_prot_WP_003155605.1_756	map	KHA81_RS04075	68.37	10.04	2	3
WP_003155828.1	DUF1906 domain-containing protein	648419..650704	gbkey=CDS	- NZ_CP074391.1_prot_WP_003155828.1_625		KHA81_RS03420	78.32	3.94	2	3
WP_003156778.1	ABC transporter substrate-binding protein	complement(233472..234428)	gbkey=CDS	- NZ_CP074391.1_prot_WP_003156778.1_225		KHA81_RS01325	71.38	7.23	2	3
WP_014304883.1	S8 family peptidase	complement(1356777..1357736)	gbkey=CDS	- NZ_CP074391.1_prot_WP_014304883.1_1345		KHA81_RS07125	69.8019	4.39	2	3
WP_014305020.1	insulinase family protein	1760980..1762266	gbkey=CDS	- NZ_CP074391.1_prot_WP_014305020.1_1707		KHA81_RS08935	66.26	6.31	2	3
WP_015387507.1	catalase	complement(3794889..3796940)	gbkey=CDS	- NZ_CP074391.1_prot_WP_015387507.1_3649		KHA81_RS18815	27.99	5.27	2	3
WP_015387718.1	assimilatory sulfite reductase (NADPH) flavoprotein subunit	complement(3253053..3254861)	gbkey=CDS	- NZ_CP074391.1_prot_WP_015387718.1_3093		KHA81_RS16025	30.2831	3.82	2	3
WP_015388007.1	amyloid fiber anchoring/assembly protein TapA	complement(2490354..2491025)	gbkey=CDS	- NZ_CP074391.1_prot_WP_015388007.1_2311	tapA	KHA81_RS11970	41.94	8.52	2	3
WP_015388018.1	alanine racemase	2453078..2454259	gbkey=CDS	- NZ_CP074391.1_prot_WP_015388018.1_2269	alr	KHA81_RS11760	72.29	7.38	2	3
WP_015388734.1	TerD family protein	331210..331806	gbkey=CDS	- NZ_CP074391.1_prot_WP_015388734.1_318		KHA81_RS01815	39.0606	10.61	2	3
WP_046341317.1	hypothetical protein	complement(2153303..2153620)	gbkey=CDS	- NZ_CP074391.1_prot_WP_046341317.1_1986		KHA81_RS10340	70.56	27.62	2	3
WP_003153484.1	ubiquinol-cytochrome c reductase iron-sulfur subunit	complement(2233672..2234175)	gbkey=CDS	- NZ_CP074391.1_prot_WP_003153484.1_2083		KHA81_RS10830	37.61	13.17	2	2
WP_003156493.1	30S ribosomal protein S5	194842..195342	gbkey=CDS	- NZ_CP074391.1_prot_WP_003156493.1_190	rpsE	KHA81_RS01095	32.3	13.86	2	2
WP_015388651.1	hypothetical protein	572528..572854	gbkey=CDS	- NZ_CP074391.1_prot_WP_015388651.1_550		KHA81_RS03010	25.61	13.89	2	2

## Sheet: CFLP_Replicat 2
Details of identification parameters of protein associated CFLP(second replicat) including PSM : peptide spectral match (indidicator of protein abundance)
Accession	Description	Location	CDS	Protein_id	Gene	Locus_Tag	Score	Coverage	# Unique Peptides	# PSMs
WP_003151908.1	hypothetical protein	complement(3155239..3155679)	gbkey=CDS	- NZ_CP074391.1_prot_WP_003151908.1_2989		KHA81_RS15505	570.5	25.34	7	32
WP_003152178.1	DUF1016 domain-containing protein	3012425..3012964	gbkey=CDS	- NZ_CP074391.1_prot_WP_003152178.1_2848		KHA81_RS14795	1156.03	36.31	10	49
WP_003154288.1	50S ribosomal protein L19	1675453..1675800	gbkey=CDS	- NZ_CP074391.1_prot_WP_003154288.1_1623	gene=rplS	KHA81_RS08515	50.34	18.26	2	5
WP_003155420.1	catalase KatA	complement(910534..911979)	gbkey=CDS	- NZ_CP074391.1_prot_WP_003155420.1_859	gene=katA	KHA81_RS04685	54.42	4.16	2	3
WP_012118382.1	methionine ABC transporter substrate-binding lipoprotein MetQ	complement(3179110..3179925)	gbkey=CDS	- NZ_CP074391.1_prot_WP_012118382.1_3015	metQ	KHA81_RS15635	65.61	6.64	2	5
WP_015387422.1	DUF1259 domain-containing protein	15521..16387	gbkey=CDS	- NZ_CP074391.1_prot_WP_015387422.1_19		KHA81_RS00095	246.11	18.06	5	15
WP_015387727.1	oxalate decarboxylase family bicupin	3228247..3229407	gbkey=CDS	- NZ_CP074391.1_prot_WP_015387727.1_3070		KHA81_RS15910	197.622	13.21	4	12
WP_015388185.1	hypothetical protein	complement(1903783..1903935)	gbkey=CDS	- NZ_CP074391.1_prot_WP_015388185.1_1790		KHA81_RS09350	95.47	24	2	5
WP_015388201.1	N-acetylmuramoyl-L-alanine amidase	complement(1870408..1871166)	gbkey=CDS	- NZ_CP074391.1_prot_WP_015388201.1_1760		KHA81_RS09200	77.77	12.3	3	4
WP_003154064.1	RNA chaperone Hfq	1865076..1865297	gbkey=CDS -	NZ_CP074391.1_prot_WP_003154064.1_1753	hfq	KHA81_RS09165	253.17	71.23	5	12
WP_003154111.1	outer spore coat protein CotE	1777735..1778280	gbkey=CDS -	NZ_CP074391.1_prot_WP_003154111.1_1723	cotE	KHA81_RS09015	526.22	27.62	7	27
WP_004264608.1	ATP-dependent zinc metalloprotease FtsH	128527..130446	gbkey=CDS -	NZ_CP074391.1_prot_WP_004264608.1_126	ftsH	KHA81_RS00700	144.538	4.23	3	6
WP_004393188.1	peroxiredoxin	3868111..3868674	gbkey=CDS -	NZ_CP074391.1_prot_WP_004393188.1_3722	ahpC	KHA81_RS19180	273.702	18.72	4	21
WP_014305170.1	gamma-glutamyltransferase	2057148..2058923	gbkey=CDS -	NZ_CP074391.1_prot_WP_014305170.1_1881	ggt	KHA81_RS09810	182.55	5.92	3	12
WP_014306056.1	S8 family serine peptase	3711842..3714253	gbkey=CDS -	NZ_CP074391.1_prot_WP_014306056.1_3567		KHA81_RS18405	478.85	15.44	9	29
WP_015387430.1	spore coat protein	1460..1945	gbkey=CDS -	NZ_CP074391.1_prot_WP_015387430.1_3		KHA81_RS00015	189.61	32.3	4	8
WP_015388008.1	SipW-dependent-type signal pepte-containing protein	complement(2488949..2489734)	gbkey=CDS -	NZ_CP074391.1_prot_WP_015388008.1_2309		KHA81_RS11960	3765.95	56.7	19	190
WP_015388265.1	S8 family serine peptase	1598197..1602492	gbkey=CDS -	NZ_CP074391.1_prot_WP_015388265.1_1549		KHA81_RS08145	1612.05	16.63	19	86
WP_003151103.1	fructose-6-phosphate aldolase	complement(3623522..3624160)	gbkey=CDS	- NZ_CP074391.1_prot_WP_003151103.1_3476	gene=fsa	KHA81_RS17950	42.38	9.43	2	2
WP_003151600.1	hypothetical protein	3328581..3328988	gbkey=CDS	- NZ_CP074391.1_prot_WP_003151600.1_3169		KHA81_RS16410	42.2418	15.56	2	4
WP_003152662.1	50S ribosomal protein L27	complement(2720305..2720589)	gbkey=CDS	- NZ_CP074391.1_prot_WP_003152662.1_2570	gene=rpmA	KHA81_RS13275	59.9218	9.57	2	4
WP_003153438.1	stage IV sporulation protein A	complement(2255220..2256698)	gbkey=CDS	- NZ_CP074391.1_prot_WP_003153438.1_2107	spoIVA	KHA81_RS10950	35.8031	4.47	2	3
WP_003153772.1	superoxide dismutase	2104843..2105688	gbkey=CDS	- NZ_CP074391.1_prot_WP_003153772.1_1931		KHA81_RS10065	50.4518	9.25	3	5
WP_003154064.1	RNA chaperone Hfq	1865076..1865297	gbkey=CDS	- NZ_CP074391.1_prot_WP_003154064.1_1753	gene=hfq	KHA81_RS09165	206.47	42.47	3	11
WP_003154111.1	outer spore coat protein CotE	1777735..1778280	gbkey=CDS	- NZ_CP074391.1_prot_WP_003154111.1_1723	gene=cotE	KHA81_RS09015	242.79	25.41	5	14
WP_003154135.1	stage V sporulation protein SpoVS	1772618..1772878	gbkey=CDS	- NZ_CP074391.1_prot_WP_003154135.1_1718	spoVS	KHA81_RS08990	60.21	38.37	2	2
WP_003154296.1	30S ribosomal protein S16	1673061..1673333	gbkey=CDS	- NZ_CP074391.1_prot_WP_003154296.1_1618	rpsP	KHA81_RS08490	201.42	28.89	2	11
WP_003154310.1	acyl carrier protein	1664501..1664734	gbkey=CDS	- NZ_CP074391.1_prot_WP_003154310.1_1611	gene=acpP	KHA81_RS08455	406.31	28.57	2	23
WP_003155052.1	peptide-binding protein	1135526..1137154	gbkey=CDS	- NZ_CP074391.1_prot_WP_003155052.1_1091		KHA81_RS05850	26.99	5.9	2	3
WP_003155182.1	glucose 1-dehydrogenase	1060849..1061706	gbkey=CDS	- NZ_CP074391.1_prot_WP_003155182.1_1011		KHA81_RS05450	117.708	11.93	3	4
WP_003155249.1	peptidylprolyl isomerase	complement(1018915..1019766)	gbkey=CDS	- NZ_CP074391.1_prot_WP_003155249.1_968		KHA81_RS05235	243.45	18.73	5	10
WP_003155477.1	gamma-type small acid-soluble spore protein	884227..884397	gbkey=CDS	- NZ_CP074391.1_prot_WP_003155477.1_839		KHA81_RS04490	57.27	85.71	4	9
WP_003155700.1	spore coat protein CotJC	734345..734914	gbkey=CDS	- NZ_CP074391.1_prot_WP_003155700.1_702	gene=cotJC	KHA81_RS03805	49.94	12.17	2	2
WP_003155789.1	multicopper oxidase family protein	complement(670775..672313)	gbkey=CDS	- NZ_CP074391.1_prot_WP_003155789.1_645		KHA81_RS03520	171.54	15.23	7	14
WP_003156110.1	FAD-binding oxidoreductase	573234..574580	gbkey=CDS	- NZ_CP074391.1_prot_WP_003156110.1_551		KHA81_RS03015	78.08	10.71	4	6
WP_003156143.1	cold shock protein CspC	550997..551200	gbkey=CDS	- NZ_CP074391.1_prot_WP_003156143.1_524	gene=cspC	KHA81_RS02880	158.04	52.24	3	12
WP_003156431.1	50S ribosomal protein L1	170573..171271	gbkey=CDS	- NZ_CP074391.1_prot_WP_003156431.1_160	rplA	KHA81_RS00945	62.5071	14.66	3	3
WP_003156433.1	50S ribosomal protein L10	171526..172026	gbkey=CDS	- NZ_CP074391.1_prot_WP_003156433.1_161	gene=rplJ	KHA81_RS00950	257.26	11.45	2	16
WP_003156436.1	50S ribosomal protein L7/L12	172068..172439	gbkey=CDS	- NZ_CP074391.1_prot_WP_003156436.1_162	gene=rplL	KHA81_RS00955	136.51	28.46	3	6
WP_003156451.1	elongation factor Tu	184335..185525	gbkey=CDS	- NZ_CP074391.1_prot_WP_003156451.1_170	gene=tuf	KHA81_RS00995	164.256	18.18	5	12
WP_003156464.1	30S ribosomal protein S10	186843..187151	gbkey=CDS	- NZ_CP074391.1_prot_WP_003156464.1_172	gene=rpsJ	KHA81_RS01005	141.38	27.45	2	8
WP_003156656.1	metal ABC transporter substrate-binding protein	327389..328348	gbkey=CDS	- NZ_CP074391.1_prot_WP_003156656.1_314		KHA81_RS01795	252.798	12.54	3	14
WP_003156672.1	triacylglycerol lipase	315775..316419	gbkey=CDS	- NZ_CP074391.1_prot_WP_003156672.1_304		KHA81_RS01745	65.51	4.21	2	5
WP_004264608.1	ATP-dependent zinc metalloprotease FtsH	128527..130446	gbkey=CDS	- NZ_CP074391.1_prot_WP_004264608.1_126	ftsH	KHA81_RS00700	113.857	1.72	2	5
WP_004264654.1	50S ribosomal protein L25/general stress protein Ctc	110406..111014	gbkey=CDS	- NZ_CP074391.1_prot_WP_004264654.1_109		KHA81_RS00605	28.87	8.91	2	3
WP_004393063.1	50S ribosomal protein L9	complement(3931327..3931776)	gbkey=CDS	- NZ_CP074391.1_prot_WP_004393063.1_3777	gene=rplI	KHA81_RS19475	64.68	13.42	3	4
WP_007410388.1	ATP-dependent protease ATP-binding subunit ClpC	155044..157476	gbkey=CDS	- NZ_CP074391.1_prot_WP_007410388.1_143	gene=clpC	KHA81_RS00860	90.03	2.72	2	4
WP_014305170.1	gamma-glutamyltransferase	2057148..2058923	gbkey=CDS	- NZ_CP074391.1_prot_WP_014305170.1_1881	gene=ggt	KHA81_RS09810	26.53	4.4	2	3
WP_014306056.1	S8 family serine peptidase	3711842..3714253	gbkey=CDS	- NZ_CP074391.1_prot_WP_014306056.1_3567		KHA81_RS18405	314.409	16.69	11	20
WP_015387430.1	spore coat protein	1460..1945	gbkey=CDS	- NZ_CP074391.1_prot_WP_015387430.1_3		KHA81_RS00015	213.18	25.47	3	12
WP_015387631.1	flagellin	complement(3454474..3455460)	gbkey=CDS	- NZ_CP074391.1_prot_WP_015387631.1_3296		KHA81_RS17050	94.14	5.79	2	9
WP_015387749.1	chitosanase	3172060..3172896	gbkey=CDS	- NZ_CP074391.1_prot_WP_015387749.1_3007	csn	KHA81_RS15595	34.37	10.43	2	3
WP_015387955.1	hypothetical protein	2623468..2623977	gbkey=CDS	- NZ_CP074391.1_prot_WP_015387955.1_2458		KHA81_RS12710	251.99	22.49	5	18
WP_015388018.1	alanine racemase	2453078..2454259	gbkey=CDS	- NZ_CP074391.1_prot_WP_015388018.1_2269	alr	KHA81_RS11760	245.98	26.46	10	20
WP_015388142.1	IseA DL-endopeptidase inhibitor family protein	2055011..2055553	gbkey=CDS	- NZ_CP074391.1_prot_WP_015388142.1_1878		KHA81_RS09790	38.55	11.67	2	3
WP_015388516.1	FAD-binding oxidoreductase	complement(903065..904420)	gbkey=CDS	- NZ_CP074391.1_prot_WP_015388516.1_852		KHA81_RS04650	80.73	5.76	2	6
WP_015388651.1	hypothetical protein	572528..572854	gbkey=CDS	- NZ_CP074391.1_prot_WP_015388651.1_550		KHA81_RS03010	571.248	33.33	7	35
WP_015388659.1	sporulation hydrolase CotR	complement(558890..559858)	gbkey=CDS	- NZ_CP074391.1_prot_WP_015388659.1_537	cotR	KHA81_RS02945	412.05	15.22	5	24
WP_015388671.1	hypothetical protein	complement(533960..534682)	gbkey=CDS	- NZ_CP074391.1_prot_WP_015388671.1_505		KHA81_RS02785	164.41	25.83	5	7
WP_015388720.1	GTP-binding protein	372348..373550	gbkey=CDS	- NZ_CP074391.1_prot_WP_015388720.1_355		KHA81_RS02000	49.95	3.75	2	4
WP_015388768.1	glycoside hydrolase family 3 protein	complement(237509..239422)	gbkey=CDS	- NZ_CP074391.1_prot_WP_015388768.1_228		KHA81_RS01340	39.69	5.81	3	4
WP_021734090.1	hypothetical protein	3533042..3533608	gbkey=CDS	- NZ_CP074391.1_prot_WP_021734090.1_3368		KHA81_RS17410	316.611	24.47	6	24
WP_032865795.1	glycoside hydrolase family 18 protein	complement(75604..76887)	gbkey=CDS	- NZ_CP074391.1_prot_WP_032865795.1_73		KHA81_RS00395	112.161	8.67	4	8
WP_032865795.1	glycoside hydrolase family 18 protein	complement(75604..76887)	gbkey=CDS	- NZ_CP074391.1_prot_WP_032865795.1_73		KHA81_RS00395	106.762	7.96	3	7
WP_152514787.1	multifunctional 2',3'-cyclic-nucleotide 2'-phosphodiesterase/3'-nucleotidase/5'-nucleotidase	complement(812358..816653)	gbkey=CDS	- NZ_CP074391.1_prot_WP_152514787.1_770		KHA81_RS04145	357.45	6.57	8	18
WP_003151173.1	F0F1 ATP synthase subunit beta	complement(3597455..3598876)	gbkey=CDS -	NZ_CP074391.1_prot_WP_003151173.1_3446	atpD	KHA81_RS17800	81.33	4.44	2	3
WP_003151206.1	endo-1,4-beta-xylanase XynA	3582048..3582689	gbkey=CDS -	NZ_CP074391.1_prot_WP_003151206.1_3426	xynA	KHA81_RS17700	81.54	16.43	2	3
WP_003151600.1	hypothetical protein	3328581..3328988	gbkey=CDS -	NZ_CP074391.1_prot_WP_003151600.1_3169		KHA81_RS16410	129.469	11.85	2	8
WP_003151611.1	type I glyceraldehyde-3-phosphate dehydrogenase	complement(3322183..3323190)	gbkey=CDS -	NZ_CP074391.1_prot_WP_003151611.1_3164	gap	KHA81_RS16385	161.75	11.34	3	7
WP_003151740.1	hypothetical protein	3248426..3248911	gbkey=CDS -	NZ_CP074391.1_prot_WP_003151740.1_3090		KHA81_RS16010	90.27	16.77	2	4
WP_003151908.1	hypothetical protein	complement(3155239..3155679)	gbkey=CDS -	NZ_CP074391.1_prot_WP_003151908.1_2989		KHA81_RS15505	431.431	32.88	5	17
WP_003152495.1	50S ribosomal protein L20	complement(2816658..2817017)	gbkey=CDS -	NZ_CP074391.1_prot_WP_003152495.1_2660	rplT	KHA81_RS13735	139.27	12.61	2	11
WP_003153438.1	stage IV sporulation protein A	complement(2255220..2256698)	gbkey=CDS -	NZ_CP074391.1_prot_WP_003153438.1_2107	spoIVA	KHA81_RS10950	108.88	8.33	3	7
WP_003153447.1	non-specific DNA-binding protein Hbs	complement(2254567..2254845)	gbkey=CDS -	NZ_CP074391.1_prot_WP_003153447.1_2106	hbs	KHA81_RS10945	64.307	25	2	3
WP_003154048.1	type I glutamate--ammonia ligase	1875687..1877021	gbkey=CDS -	NZ_CP074391.1_prot_WP_003154048.1_1765	glnA	KHA81_RS09225	209.261	9.23	4	12
WP_003154135.1	stage V sporulation protein SpoVS	1772618..1772878	gbkey=CDS -	NZ_CP074391.1_prot_WP_003154135.1_1718	spoVS	KHA81_RS08990	152.32	38.37	2	5
WP_003154166.1	4-hydroxy-tetrahydrodipicolinate synthase	1747412..1748281	gbkey=CDS -	NZ_CP074391.1_prot_WP_003154166.1_1697	dapA	KHA81_RS08885	37.8685	7.96	2	3
WP_003154310.1	acyl carrier protein	1664501..1664734	gbkey=CDS -	NZ_CP074391.1_prot_WP_003154310.1_1611	acpP	KHA81_RS08455	298.3	28.57	2	13
WP_003155052.1	pepte-binding protein	1135526..1137154	gbkey=CDS -	NZ_CP074391.1_prot_WP_003155052.1_1091		KHA81_RS05850	25.91	8.67	3	4
WP_003155182.1	glucose 1-dehydrogenase	1060849..1061706	gbkey=CDS -	NZ_CP074391.1_prot_WP_003155182.1_1011		KHA81_RS05450	45.9222	15.09	3	5
WP_003155249.1	peptylprolyl isomerase	complement(1018915..1019766)	gbkey=CDS -	NZ_CP074391.1_prot_WP_003155249.1_968		KHA81_RS05235	639.55	18.02	6	18
WP_003155477.1	gamma-type small ac-soluble spore protein	884227..884397	gbkey=CDS -	NZ_CP074391.1_prot_WP_003155477.1_839		KHA81_RS04490	146.994	60.71	3	8
WP_003155700.1	spore coat protein CotJC	734345..734914	gbkey=CDS -	NZ_CP074391.1_prot_WP_003155700.1_702	cotJC	KHA81_RS03805	222.87	22.22	3	7
WP_003155789.1	multicopper oxase family protein	complement(670775..672313)	gbkey=CDS -	NZ_CP074391.1_prot_WP_003155789.1_645		KHA81_RS03520	295.26	17.19	8	23
WP_003156110.1	FAD-binding oxoreductase	573234..574580	gbkey=CDS -	NZ_CP074391.1_prot_WP_003156110.1_551		KHA81_RS03015	220.38	10.71	4	12
WP_003156143.1	cold shock protein CspC	550997..551200	gbkey=CDS -	NZ_CP074391.1_prot_WP_003156143.1_524	cspC	KHA81_RS02880	195.63	52.24	3	12
WP_003156433.1	50S ribosomal protein L10	171526..172026	gbkey=CDS -	NZ_CP074391.1_prot_WP_003156433.1_161	rplJ	KHA81_RS00950	373.085	16.87	3	21
WP_003156436.1	50S ribosomal protein L7/L12	172068..172439	gbkey=CDS -	NZ_CP074391.1_prot_WP_003156436.1_162	rplL	KHA81_RS00955	398.69	28.46	3	11
WP_003156451.1	elongation factor Tu	184335..185525	gbkey=CDS -	NZ_CP074391.1_prot_WP_003156451.1_170	tuf	KHA81_RS00995	561.72	18.18	5	22
WP_003156464.1	30S ribosomal protein S10	186843..187151	gbkey=CDS -	NZ_CP074391.1_prot_WP_003156464.1_172	rpsJ	KHA81_RS01005	196.11	22.55	2	10
WP_003156656.1	metal ABC transporter substrate-binding protein	327389..328348	gbkey=CDS -	NZ_CP074391.1_prot_WP_003156656.1_314		KHA81_RS01795	159.296	10.34	3	9
WP_003156672.1	triacylglycerol lipase	315775..316419	gbkey=CDS -	NZ_CP074391.1_prot_WP_003156672.1_304		KHA81_RS01745	79.03	8.88	2	5
WP_015387422.1	DUF1259 domain-containing protein	15521..16387	gbkey=CDS -	NZ_CP074391.1_prot_WP_015387422.1_19		KHA81_RS00095	606.54	23.96	6	24
WP_015387631.1	flagellin	complement(3454474..3455460)	gbkey=CDS -	NZ_CP074391.1_prot_WP_015387631.1_3296		KHA81_RS17050	586.29	11.89	5	31
WP_015387727.1	oxalate decarboxylase family bicupin	3228247..3229407	gbkey=CDS -	NZ_CP074391.1_prot_WP_015387727.1_3070		KHA81_RS15910	289.651	12.69	5	15
WP_015388018.1	alanine racemase	2453078..2454259	gbkey=CDS -	NZ_CP074391.1_prot_WP_015388018.1_2269	alr	KHA81_RS11760	258.16	18.07	5	12
WP_015388113.1	peptoglycan endopeptase	complement(2116978..2118219)	gbkey=CDS -	NZ_CP074391.1_prot_WP_015388113.1_1940		KHA81_RS10110	84.9342	6.78	2	3
WP_015388142.1	IseA DL-endopeptase inhibitor family protein	2055011..2055553	gbkey=CDS -	NZ_CP074391.1_prot_WP_015388142.1_1878		KHA81_RS09790	76.96	20	4	8
WP_015388516.1	FAD-binding oxoreductase	complement(903065..904420)	gbkey=CDS -	NZ_CP074391.1_prot_WP_015388516.1_852		KHA81_RS04650	307.34	10.42	4	15
WP_015388651.1	hypothetical protein	572528..572854	gbkey=CDS -	NZ_CP074391.1_prot_WP_015388651.1_550		KHA81_RS03010	1128.86	33.33	8	52
WP_015388659.1	sporulation hydrolase CotR	complement(558890..559858)	gbkey=CDS -	NZ_CP074391.1_prot_WP_015388659.1_537	cotR	KHA81_RS02945	576.314	29.5	7	25
WP_015388671.1	hypothetical protein	complement(533960..534682)	gbkey=CDS -	NZ_CP074391.1_prot_WP_015388671.1_505		KHA81_RS02785	147.22	16.67	3	4
WP_015388720.1	GTP-binding protein	372348..373550	gbkey=CDS -	NZ_CP074391.1_prot_WP_015388720.1_355		KHA81_RS02000	92.41	3.75	2	4
WP_015388768.1	glycose hydrolase family 3 protein	complement(237509..239422)	gbkey=CDS -	NZ_CP074391.1_prot_WP_015388768.1_228		KHA81_RS01340	124.77	6.75	3	6
WP_021734090.1	hypothetical protein	3533042..3533608	gbkey=CDS -	NZ_CP074391.1_prot_WP_021734090.1_3368		KHA81_RS17410	310.805	19.68	3	12
WP_032865795.1	glycose hydrolase family 18 protein	complement(75604..76887)	gbkey=CDS -	NZ_CP074391.1_prot_WP_032865795.1_73		KHA81_RS00395	121.511	7.96	3	7
WP_152514787.1	multifunctional 2',3'-cyclic-nucleote 2'-phosphodiesterase/3'-nucleotase/5'-nucleotase	complement(812358..816653)	gbkey=CDS -	NZ_CP074391.1_prot_WP_152514787.1_770		KHA81_RS04145	988.273	7.9	10	42

## Sheet: CFLP_Replicat 3
Details of identification parameters of protein associated CFLP(Thirdreplicat) including PSM : peptide spectral match (indidicator of protein abundance)
Accession	Description	Location	CDS	Protein_id	Gene	Locus_Tag	Score	Coverage	# Unique Peptides	# PSMs
WP_015388008.1	SipW-dependent-type signal peptide-containing protein	complement(2488949..2489734)	gbkey=CDS	- NZ_CP074391.1_prot_WP_015388008.1_2309		KHA81_RS11960	1822.18	69.73	23	120
WP_003152178.1	DUF1016 domain-containing protein	3012425..3012964	gbkey=CDS	- NZ_CP074391.1_prot_WP_003152178.1_2848		KHA81_RS14795	1645	49.16	15	86
WP_014306056.1	S8 family serine peptase	1598197..1602492	gbkey=CDS -	NZ_CP074391.1_prot_WP_015388265.1_1549		KHA81_RS08145	1612.05	16.63	19	86
WP_003155170.1	hypothetical protein	complement(1063910..1064620)	gbkey=CDS	- NZ_CP074391.1_prot_WP_003155170.1_1016		KHA81_RS05475	1499.57	58.9	13	71
WP_015387749.1	chitosanase	3172060..3172896	gbkey=CDS	- NZ_CP074391.1_prot_WP_015387749.1_3007	csn	KHA81_RS15595	1459.82	42.45	17	70
WP_014305170.1	gamma-glutamyltransferase	2057148..2058923	gbkey=CDS	- NZ_CP074391.1_prot_WP_014305170.1_1881	ggt	KHA81_RS09810	1317.23	44.33	28	69
WP_003150773.1	DUF3298 and DUF4163 domain-containing protein	complement(3793520..3794194)	gbkey=CDS	- NZ_CP074391.1_prot_WP_003150773.1_3647		KHA81_RS18805	1188.15	62.5	17	63
WP_003155195.1	S8 family serine peptidase	complement(1051415..1052563)	gbkey=CDS	- NZ_CP074391.1_prot_WP_003155195.1_1003		KHA81_RS05410	1021.44	22.25	9	56
WP_032865795.1	glycoside hydrolase family 18 protein	complement(75604..76887)	gbkey=CDS	- NZ_CP074391.1_prot_WP_032865795.1_73		KHA81_RS00395	1057.65	47.78	17	51
WP_015388558.1	pectate lyase	770762..772027	gbkey=CDS	- NZ_CP074391.1_prot_WP_015388558.1_737		KHA81_RS03980	787	38.72	10	47
WP_015388168.1	glucuronoxylanase xynC	complement(1949323..1950594)	gbkey=CDS	- NZ_CP074391.1_prot_WP_015388168.1_1842		KHA81_RS09610	1021.18	35.7	13	45
WP_152514787.1	multifunctional 2',3'-cyclic-nucleote 2'-phosphodiesterase/3'-nucleotase/5'-nucleotase	complement(812358..816653)	gbkey=CDS -	NZ_CP074391.1_prot_WP_152514787.1_770		KHA81_RS04145	988.273	7.9	10	42
WP_004393188.1	peroxiredoxin	3868111..3868674	gbkey=CDS	- NZ_CP074391.1_prot_WP_004393188.1_3722	ahpC	KHA81_RS19180	871.551	52.94	11	41
WP_015388449.1	peptide ABC transporter substrate-binding protein	1141776..1143410	gbkey=CDS	- NZ_CP074391.1_prot_WP_015388449.1_1096		KHA81_RS05875	593.505	20.59	12	36
WP_015387689.1	M28 family peptidase	complement(3315594..3316874)	gbkey=CDS	- NZ_CP074391.1_prot_WP_015387689.1_3158		KHA81_RS16355	673.84	15.49	7	35
WP_003152143.1	type 1 glutamine amidotransferase	complement(3024420..3024944)	gbkey=CDS	- NZ_CP074391.1_prot_WP_003152143.1_2860		KHA81_RS14860	489.91	70.69	11	33
WP_003151908.1	hypothetical protein	complement(3155239..3155679)	gbkey=CDS	- NZ_CP074391.1_prot_WP_003151908.1_2989		KHA81_RS15505	570.5	25.34	7	32
WP_003154111.1	outer spore coat protein CotE	1777735..1778280	gbkey=CDS	- NZ_CP074391.1_prot_WP_003154111.1_1723	cotE	KHA81_RS09015	460.76	41.99	9	31
WP_015387631.1	flagellin	complement(3454474..3455460)	gbkey=CDS -	NZ_CP074391.1_prot_WP_015387631.1_3296		KHA81_RS17050	586.29	11.89	5	31
WP_139886654.1	class A beta-lactamase	1230760..1231680	gbkey=CDS	- NZ_CP074391.1_prot_WP_139886654.1_1211	bla	KHA81_RS06455	624.385	32.03	9	26
WP_015388659.1	sporulation hydrolase CotR	complement(558890..559858)	gbkey=CDS -	NZ_CP074391.1_prot_WP_015388659.1_537	cotR	KHA81_RS02945	576.314	29.5	7	25
WP_003154064.1	RNA chaperone Hfq	1865076..1865297	gbkey=CDS	- NZ_CP074391.1_prot_WP_003154064.1_1753	hfq	KHA81_RS09165	448.67	100	8	24
WP_021734090.1	hypothetical protein	3533042..3533608	gbkey=CDS	- NZ_CP074391.1_prot_WP_021734090.1_3368		KHA81_RS17410	316.611	24.47	6	24
WP_003155789.1	multicopper oxase family protein	complement(670775..672313)	gbkey=CDS -	NZ_CP074391.1_prot_WP_003155789.1_645		KHA81_RS03520	295.26	17.19	8	23
WP_003155420.1	catalase KatA	complement(910534..911979)	gbkey=CDS	- NZ_CP074391.1_prot_WP_003155420.1_859	katA	KHA81_RS04685	350.11	19.33	9	22
WP_003156451.1	elongation factor Tu	184335..185525	gbkey=CDS -	NZ_CP074391.1_prot_WP_003156451.1_170	tuf	KHA81_RS00995	561.72	18.18	5	22
WP_003154023.1	lytic polysaccharide monooxygenase	1901046..1901666	gbkey=CDS	- NZ_CP074391.1_prot_WP_003154023.1_1786		KHA81_RS09330	366.736	36.89	6	21
WP_015387655.1	ribonuclease	3390180..3390653	gbkey=CDS	- NZ_CP074391.1_prot_WP_015387655.1_3232		KHA81_RS16730	510.07	29.3	5	21
WP_003156433.1	50S ribosomal protein L10	171526..172026	gbkey=CDS -	NZ_CP074391.1_prot_WP_003156433.1_161	rplJ	KHA81_RS00950	373.085	16.87	3	21
WP_003152455.1	malate dehydrogenase	complement(2842391..2843329)	gbkey=CDS	- NZ_CP074391.1_prot_WP_003152455.1_2685	mdh	KHA81_RS13860	418.952	34.29	7	18
WP_152514787.1	multifunctional 2',3'-cyclic-nucleotide 2'-phosphodiesterase/3'-nucleotidase/5'-nucleotidase	complement(812358..816653)	gbkey=CDS	- NZ_CP074391.1_prot_WP_152514787.1_770		KHA81_RS04145	357.45	6.57	8	18
WP_003155249.1	peptylprolyl isomerase	complement(1018915..1019766)	gbkey=CDS -	NZ_CP074391.1_prot_WP_003155249.1_968		KHA81_RS05235	639.55	18.02	6	18
WP_014305702.1	hydrolase	3044929..3045573	gbkey=CDS	- NZ_CP074391.1_prot_WP_014305702.1_2880		KHA81_RS14960	251.849	12.15	2	16
WP_015387422.1	DUF1259 domain-containing protein	15521..16387	gbkey=CDS	- NZ_CP074391.1_prot_WP_015387422.1_19		KHA81_RS00095	246.11	18.06	5	15
WP_015387727.1	oxalate decarboxylase family bicupin	3228247..3229407	gbkey=CDS	- NZ_CP074391.1_prot_WP_015387727.1_3070		KHA81_RS15910	197.526	8.03	3	15
WP_015388516.1	FAD-binding oxoreductase	complement(903065..904420)	gbkey=CDS -	NZ_CP074391.1_prot_WP_015388516.1_852		KHA81_RS04650	307.34	10.42	4	15
WP_003150988.1	hypothetical protein	complement(3688726..3689187)	gbkey=CDS	- NZ_CP074391.1_prot_WP_003150988.1_3540		KHA81_RS18270	187.8	41.18	7	14
WP_015388729.1	starch-binding protein	344845..346824	gbkey=CDS	- NZ_CP074391.1_prot_WP_015388729.1_331		KHA81_RS01880	169.442	9.86	5	14
WP_003154310.1	acyl carrier protein	1664501..1664734	gbkey=CDS -	NZ_CP074391.1_prot_WP_003154310.1_1611	acpP	KHA81_RS08455	298.3	28.57	2	13
WP_015388167.1	carbohydrate-binding protein	complement(1950646..1952184)	gbkey=CDS	- NZ_CP074391.1_prot_WP_015388167.1_1843		KHA81_RS09615	106.07	10.55	4	12
WP_003156143.1	cold shock protein CspC	550997..551200	gbkey=CDS -	NZ_CP074391.1_prot_WP_003156143.1_524	cspC	KHA81_RS02880	195.63	52.24	3	12
WP_003156110.1	FAD-binding oxoreductase	573234..574580	gbkey=CDS -	NZ_CP074391.1_prot_WP_003156110.1_551		KHA81_RS03015	220.38	10.71	4	12
WP_003154048.1	type I glutamate--ammonia ligase	1875687..1877021	gbkey=CDS -	NZ_CP074391.1_prot_WP_003154048.1_1765	glnA	KHA81_RS09225	209.261	9.23	4	12
WP_015388201.1	N-acetylmuramoyl-L-alanine amidase	complement(1870408..1871166)	gbkey=CDS	- NZ_CP074391.1_prot_WP_015388201.1_1760		KHA81_RS09200	223.866	25	6	11
WP_003156648.1	TerD family protein	331830..332411	gbkey=CDS	- NZ_CP074391.1_prot_WP_003156648.1_319		KHA81_RS01820	189.2	19.17	3	11
WP_003156436.1	50S ribosomal protein L7/L12	172068..172439	gbkey=CDS -	NZ_CP074391.1_prot_WP_003156436.1_162	rplL	KHA81_RS00955	398.69	28.46	3	11
WP_003154296.1	30S ribosomal protein S16	1673061..1673333	gbkey=CDS	- NZ_CP074391.1_prot_WP_003154296.1_1618	rpsP	KHA81_RS08490	201.42	28.89	2	11
WP_003152495.1	50S ribosomal protein L20	complement(2816658..2817017)	gbkey=CDS -	NZ_CP074391.1_prot_WP_003152495.1_2660	rplT	KHA81_RS13735	139.27	12.61	2	11
WP_003156315.1	glucose 1-dehydrogenase	450732..451517	gbkey=CDS	- NZ_CP074391.1_prot_WP_003156315.1_415	gdh	KHA81_RS02300	145.198	16.86	3	10
WP_004393267.1	hypothetical protein	3831577..3831963	gbkey=CDS	- NZ_CP074391.1_prot_WP_004393267.1_3687		KHA81_RS19005	173.91	15.63	3	10
WP_015387776.1	YukJ family protein	3100532..3101209	gbkey=CDS	- NZ_CP074391.1_prot_WP_015387776.1_2936		KHA81_RS15240	131.571	10.67	3	10
WP_003156464.1	30S ribosomal protein S10	186843..187151	gbkey=CDS -	NZ_CP074391.1_prot_WP_003156464.1_172	rpsJ	KHA81_RS01005	196.11	22.55	2	10
WP_012118382.1	methionine ABC transporter substrate-binding lipoprotein MetQ	complement(3179110..3179925)	gbkey=CDS	- NZ_CP074391.1_prot_WP_012118382.1_3015	metQ	KHA81_RS15635	126.576	15.5	4	9
WP_003150717.1	IMP dehydrogenase	66396..67862	gbkey=CDS	- NZ_CP074391.1_prot_WP_003150717.1_65	guaB	KHA81_RS00350	120.142	14.75	5	9
WP_003151102.1	fructose-bisphosphate aldolase	complement(3624280..3625137)	gbkey=CDS	- NZ_CP074391.1_prot_WP_003151102.1_3477		KHA81_RS17955	297.921	9.12	2	9
WP_003154036.1	hypothetical protein	complement(1890407..1890829)	gbkey=CDS	- NZ_CP074391.1_prot_WP_003154036.1_1774		KHA81_RS09270	150.719	28.57	3	9
WP_007614902.1	alkyl hydroperoxide reductase subunit F	3868688..3870217	gbkey=CDS	- NZ_CP074391.1_prot_WP_007614902.1_3723	ahpF	KHA81_RS19185	177.405	13.75	4	9
WP_015388172.1	cellulase family glycosylhydrolase	complement(1944748..1946247)	gbkey=CDS	- NZ_CP074391.1_prot_WP_015388172.1_1838		KHA81_RS09590	181.885	9.42	3	9
WP_015388356.1	phage tail sheath family protein	1300368..1301765	gbkey=CDS	- NZ_CP074391.1_prot_WP_015388356.1_1287		KHA81_RS06835	161.132	7.74	3	9
WP_015388752.1	DUF1906 domain-containing protein	complement(280447..282621)	gbkey=CDS	- NZ_CP074391.1_prot_WP_015388752.1_269		KHA81_RS01570	293.72	6.35	4	9
WP_187650984.1	hypothetical protein	complement(494388..494966)	gbkey=CDS	- NZ_CP074391.1_prot_WP_187650984.1_456		KHA81_RS02505	239.78	8.33	2	9
WP_003156656.1	metal ABC transporter substrate-binding protein	327389..328348	gbkey=CDS -	NZ_CP074391.1_prot_WP_003156656.1_314		KHA81_RS01795	159.296	10.34	3	9
WP_015387430.1	spore coat protein	1460..1945	gbkey=CDS -	NZ_CP074391.1_prot_WP_015387430.1_3		KHA81_RS00015	189.61	32.3	4	8
WP_007410399.1	elongation factor G	182137..184215	gbkey=CDS	- NZ_CP074391.1_prot_WP_007410399.1_169	fusA	KHA81_RS00990	60.52	3.18	2	8
WP_014305921.1	right-handed parallel beta-helix repeat-containing protein	3442288..3443694	gbkey=CDS	- NZ_CP074391.1_prot_WP_014305921.1_3284		KHA81_RS16990	254.95	14.74	5	8
WP_015387670.1	carboxylesterase/lipase family protein	3366637..3368085	gbkey=CDS	- NZ_CP074391.1_prot_WP_015387670.1_3204		KHA81_RS16585	123.16	16.18	6	8
WP_015388480.1	3-phosphoserine/phosphohydroxythreonine transaminase	complement(1023791..1024870)	gbkey=CDS	- NZ_CP074391.1_prot_WP_015388480.1_978	serC	KHA81_RS05285	166.25	15.32	4	8
WP_088005523.1	PQQ-binding-like beta-propeller repeat protein	complement(3863093..3864313)	gbkey=CDS	- NZ_CP074391.1_prot_WP_088005523.1_3716		KHA81_RS19150	79.43	14.53	2	8
WP_015388142.1	IseA DL-endopeptase inhibitor family protein	2055011..2055553	gbkey=CDS -	NZ_CP074391.1_prot_WP_015388142.1_1878		KHA81_RS09790	76.96	20	4	8
WP_003155477.1	gamma-type small ac-soluble spore protein	884227..884397	gbkey=CDS -	NZ_CP074391.1_prot_WP_003155477.1_839		KHA81_RS04490	146.994	60.71	3	8
WP_003151600.1	hypothetical protein	3328581..3328988	gbkey=CDS -	NZ_CP074391.1_prot_WP_003151600.1_3169		KHA81_RS16410	129.469	11.85	2	8
WP_004264608.1	ATP-dependent zinc metalloprotease FtsH	128527..130446	gbkey=CDS	- NZ_CP074391.1_prot_WP_004264608.1_126	ftsH	KHA81_RS00700	86.37	5.79	3	7
WP_003150769.1	glycoside hydrolase family 16 protein	complement(3798462..3799193)	gbkey=CDS	- NZ_CP074391.1_prot_WP_003150769.1_3651		KHA81_RS18825	116.63	12.35	2	7
WP_003151188.1	VWA domain-containing protein	complement(3591707..3592393)	gbkey=CDS	- NZ_CP074391.1_prot_WP_003151188.1_3439		KHA81_RS17765	104.58	21.49	3	7
WP_003151992.1	leucyl aminopeptidase	complement(3117201..3118691)	gbkey=CDS	- NZ_CP074391.1_prot_WP_003151992.1_2947		KHA81_RS15295	79.78	9.27	4	7
WP_003155677.1	LTA synthase family protein	746739..748667	gbkey=CDS	- NZ_CP074391.1_prot_WP_003155677.1_716		KHA81_RS03875	93.34	5.92	3	7
WP_024084955.1	YdhK family protein	618560..619126	gbkey=CDS	- NZ_CP074391.1_prot_WP_024084955.1_598		KHA81_RS03250	203.142	15.43	2	7
WP_003155700.1	spore coat protein CotJC	734345..734914	gbkey=CDS -	NZ_CP074391.1_prot_WP_003155700.1_702	cotJC	KHA81_RS03805	222.87	22.22	3	7
WP_003153438.1	stage IV sporulation protein A	complement(2255220..2256698)	gbkey=CDS -	NZ_CP074391.1_prot_WP_003153438.1_2107	spoIVA	KHA81_RS10950	108.88	8.33	3	7
WP_003151611.1	type I glyceraldehyde-3-phosphate dehydrogenase	complement(3322183..3323190)	gbkey=CDS -	NZ_CP074391.1_prot_WP_003151611.1_3164	gap	KHA81_RS16385	161.75	11.34	3	7
WP_003151745.1	aldo/keto reductase	complement(3247374..3248204)	gbkey=CDS	- NZ_CP074391.1_prot_WP_003151745.1_3089		KHA81_RS16005	48.703	16.67	3	6
WP_003153543.1	hypothetical protein	complement(2197086..2197532)	gbkey=CDS	- NZ_CP074391.1_prot_WP_003153543.1_2041		KHA81_RS10615	79.1733	14.19	3	6
WP_003154742.1	glycoside hydrolase family 18 protein	1362238..1363500	gbkey=CDS	- NZ_CP074391.1_prot_WP_003154742.1_1350		KHA81_RS07150	142.75	16.19	4	6
WP_014306184.1	glycoside hydrolase family 68 protein	4936..6357	gbkey=CDS	- NZ_CP074391.1_prot_WP_014306184.1_7		KHA81_RS00035	167.61	5.29	2	6
WP_015387848.1	SGNH/GDSL hydrolase family protein	complement(2895293..2896045)	gbkey=CDS	- NZ_CP074391.1_prot_WP_015387848.1_2735		KHA81_RS14110	115.849	10	3	6
WP_152514778.1	hypothetical protein	complement(1223354..1223824)	gbkey=CDS	- NZ_CP074391.1_prot_WP_152514778.1_1203		KHA81_RS06415	298.931	19.23	2	6
WP_015388768.1	glycose hydrolase family 3 protein	complement(237509..239422)	gbkey=CDS -	NZ_CP074391.1_prot_WP_015388768.1_228		KHA81_RS01340	124.77	6.75	3	6
WP_003154288.1	50S ribosomal protein L19	1675453..1675800	gbkey=CDS	- NZ_CP074391.1_prot_WP_003154288.1_1623	gene=rplS	KHA81_RS08515	50.34	18.26	2	5
WP_015388185.1	hypothetical protein	complement(1903783..1903935)	gbkey=CDS	- NZ_CP074391.1_prot_WP_015388185.1_1790		KHA81_RS09350	95.47	24	2	5
WP_003150840.1	choloylglycine hydrolase family protein	complement(3769120..3770106)	gbkey=CDS	- NZ_CP074391.1_prot_WP_003150840.1_3627		KHA81_RS18705	67.92	9.45	2	5
WP_003154560.1	aminopeptidase	complement(1465256..1466488)	gbkey=CDS	- NZ_CP074391.1_prot_WP_003154560.1_1458		KHA81_RS07690	82.7006	21.95	4	5
WP_014304250.1	DUF4879 domain-containing protein	269459..269935	gbkey=CDS	- NZ_CP074391.1_prot_WP_014304250.1_257		KHA81_RS01510	47.43	11.39	2	5
WP_015388281.1	hypothetical protein	complement(1545774..1546391)	gbkey=CDS	- NZ_CP074391.1_prot_WP_015388281.1_1496		KHA81_RS07880	84.47	13.66	2	5
WP_003156672.1	triacylglycerol lipase	315775..316419	gbkey=CDS -	NZ_CP074391.1_prot_WP_003156672.1_304		KHA81_RS01745	79.03	8.88	2	5
WP_003155182.1	glucose 1-dehydrogenase	1060849..1061706	gbkey=CDS -	NZ_CP074391.1_prot_WP_003155182.1_1011		KHA81_RS05450	45.9222	15.09	3	5
WP_003154135.1	stage V sporulation protein SpoVS	1772618..1772878	gbkey=CDS -	NZ_CP074391.1_prot_WP_003154135.1_1718	spoVS	KHA81_RS08990	152.32	38.37	2	5
WP_003153772.1	superoxide dismutase	2104843..2105688	gbkey=CDS	- NZ_CP074391.1_prot_WP_003153772.1_1931		KHA81_RS10065	50.4518	9.25	3	5
WP_003154079.1	S8 family peptidase	complement(1859140..1860468)	gbkey=CDS	- NZ_CP074391.1_prot_WP_003154079.1_1744		KHA81_RS09120	55.28	9.28	3	4
WP_003155280.1	alpha/beta-type small acid-soluble spore protein	complement(997349..997555)	gbkey=CDS	- NZ_CP074391.1_prot_WP_003155280.1_947		KHA81_RS05130	71.17	39.71	2	4
WP_015388283.1	M4 family metallopeptidase	complement(1543372..1544940)	gbkey=CDS	- NZ_CP074391.1_prot_WP_015388283.1_1494		KHA81_RS07870	55.8	9.2	3	4
WP_021734196.1	M42 family metallopeptidase	1042485..1043525	gbkey=CDS	- NZ_CP074391.1_prot_WP_021734196.1_994		KHA81_RS05365	63.72	5.78	2	4
WP_015388720.1	GTP-binding protein	372348..373550	gbkey=CDS -	NZ_CP074391.1_prot_WP_015388720.1_355		KHA81_RS02000	92.41	3.75	2	4
WP_015388671.1	hypothetical protein	complement(533960..534682)	gbkey=CDS -	NZ_CP074391.1_prot_WP_015388671.1_505		KHA81_RS02785	147.22	16.67	3	4
WP_007410388.1	ATP-dependent protease ATP-binding subunit ClpC	155044..157476	gbkey=CDS	- NZ_CP074391.1_prot_WP_007410388.1_143	gene=clpC	KHA81_RS00860	90.03	2.72	2	4
WP_004393063.1	50S ribosomal protein L9	complement(3931327..3931776)	gbkey=CDS	- NZ_CP074391.1_prot_WP_004393063.1_3777	gene=rplI	KHA81_RS19475	64.68	13.42	3	4
WP_003155052.1	pepte-binding protein	1135526..1137154	gbkey=CDS -	NZ_CP074391.1_prot_WP_003155052.1_1091		KHA81_RS05850	25.91	8.67	3	4
WP_003152662.1	50S ribosomal protein L27	complement(2720305..2720589)	gbkey=CDS	- NZ_CP074391.1_prot_WP_003152662.1_2570	gene=rpmA	KHA81_RS13275	59.9218	9.57	2	4
WP_003151740.1	hypothetical protein	3248426..3248911	gbkey=CDS -	NZ_CP074391.1_prot_WP_003151740.1_3090		KHA81_RS16010	90.27	16.77	2	4
WP_003151167.1	F0F1 ATP synthase subunit C	complement(3602563..3602775)	gbkey=CDS	- NZ_CP074391.1_prot_WP_003151167.1_3451	atpE	KHA81_RS17825	145.11	38.57	2	3
WP_003153224.1	transporter substrate-binding domain-containing protein	complement(2427209..2427976)	gbkey=CDS	- NZ_CP074391.1_prot_WP_003153224.1_2242		KHA81_RS11625	56.72	8.63	2	3
WP_003154169.1	aspartate-semialdehyde dehydrogenase	1745038..1746078	gbkey=CDS	- NZ_CP074391.1_prot_WP_003154169.1_1695	asd	KHA81_RS08875	49.3972	8.67	2	3
WP_003155497.1	serine protease	complement(873452..874363)	gbkey=CDS	- NZ_CP074391.1_prot_WP_003155497.1_827		KHA81_RS04430	32.01	12.21	2	3
WP_003155605.1	type I methionyl aminopeptidase	complement(798787..799536)	gbkey=CDS	- NZ_CP074391.1_prot_WP_003155605.1_756	map	KHA81_RS04075	68.37	10.04	2	3
WP_003155828.1	DUF1906 domain-containing protein	648419..650704	gbkey=CDS	- NZ_CP074391.1_prot_WP_003155828.1_625		KHA81_RS03420	78.32	3.94	2	3
WP_003156778.1	ABC transporter substrate-binding protein	complement(233472..234428)	gbkey=CDS	- NZ_CP074391.1_prot_WP_003156778.1_225		KHA81_RS01325	71.38	7.23	2	3
WP_014304883.1	S8 family peptidase	complement(1356777..1357736)	gbkey=CDS	- NZ_CP074391.1_prot_WP_014304883.1_1345		KHA81_RS07125	69.8019	4.39	2	3
WP_014305020.1	insulinase family protein	1760980..1762266	gbkey=CDS	- NZ_CP074391.1_prot_WP_014305020.1_1707		KHA81_RS08935	66.26	6.31	2	3
WP_015387507.1	catalase	complement(3794889..3796940)	gbkey=CDS	- NZ_CP074391.1_prot_WP_015387507.1_3649		KHA81_RS18815	27.99	5.27	2	3
WP_015387718.1	assimilatory sulfite reductase (NADPH) flavoprotein subunit	complement(3253053..3254861)	gbkey=CDS	- NZ_CP074391.1_prot_WP_015387718.1_3093		KHA81_RS16025	30.2831	3.82	2	3
WP_015388007.1	amyloid fiber anchoring/assembly protein TapA	complement(2490354..2491025)	gbkey=CDS	- NZ_CP074391.1_prot_WP_015388007.1_2311	tapA	KHA81_RS11970	41.94	8.52	2	3
WP_015388018.1	alanine racemase	2453078..2454259	gbkey=CDS	- NZ_CP074391.1_prot_WP_015388018.1_2269	alr	KHA81_RS11760	72.29	7.38	2	3
WP_015388734.1	TerD family protein	331210..331806	gbkey=CDS	- NZ_CP074391.1_prot_WP_015388734.1_318		KHA81_RS01815	39.0606	10.61	2	3
WP_015388113.1	peptoglycan endopeptase	complement(2116978..2118219)	gbkey=CDS -	NZ_CP074391.1_prot_WP_015388113.1_1940		KHA81_RS10110	84.9342	6.78	2	3
WP_004264654.1	50S ribosomal protein L25/general stress protein Ctc	110406..111014	gbkey=CDS	- NZ_CP074391.1_prot_WP_004264654.1_109		KHA81_RS00605	28.87	8.91	2	3
WP_003156431.1	50S ribosomal protein L1	170573..171271	gbkey=CDS	- NZ_CP074391.1_prot_WP_003156431.1_160	rplA	KHA81_RS00945	62.5071	14.66	3	3
WP_003154166.1	4-hydroxy-tetrahydrodipicolinate synthase	1747412..1748281	gbkey=CDS -	NZ_CP074391.1_prot_WP_003154166.1_1697	dapA	KHA81_RS08885	37.8685	7.96	2	3
WP_003153447.1	non-specific DNA-binding protein Hbs	complement(2254567..2254845)	gbkey=CDS -	NZ_CP074391.1_prot_WP_003153447.1_2106	hbs	KHA81_RS10945	64.307	25	2	3
WP_003151206.1	endo-1,4-beta-xylanase XynA	3582048..3582689	gbkey=CDS -	NZ_CP074391.1_prot_WP_003151206.1_3426	xynA	KHA81_RS17700	81.54	16.43	2	3
WP_003151173.1	F0F1 ATP synthase subunit beta	complement(3597455..3598876)	gbkey=CDS -	NZ_CP074391.1_prot_WP_003151173.1_3446	atpD	KHA81_RS17800	81.33	4.44	2	3
WP_015388651.1	hypothetical protein	572528..572854	gbkey=CDS	- NZ_CP074391.1_prot_WP_015388651.1_550		KHA81_RS03010	25.61	13.89	2	2
WP_015388265.1	S8 family serine peptase	1598197..1602492	gbkey=CDS -	NZ_CP074391.1_prot_WP_015388265.1_1549		KHA81_RS08145	1612.05	16.63	19	86
